# Supplementary material for: Experience with a Multinational, Secondary School Education Module with a Focus on Prevention of Virus Infections
Source: Am J Trop Med Hyg. 2017 Apr 24;97(1):97–108. doi: 10.4269/ajtmh.16-0661 (PMC5508890; doi:10.4269/ajtmh.16-0661)
Supplement: Supplementary file 2 [file tpmd160661.SD2.xlsx]

## Sheet: Additional file 2. Dataset Viru
Measuring_point	Control_intervention	MPxCI	Country	Situation	Girl	Age_category	Ageyoungerthan14	Age14yrs	Age16yrs	Ageolderthan16	School	NewSchool	School1NL	School2NL	School3NL	School4NL	SchoolSuriname	SchoolIndonesie	Suriname	Indonesia	NLDschool1	NLDschool2	NLDschool3	NLDschool4	VWO	Class	Class_specified_Su	Class_specified_Indo	Profile	Profile_Indo	Biology	Subject	Profession_category	@2_1_1	@2_1_2oud	@2_1_2a	@2_1_3	@2_1_4oud	@2_1_4a	@2_1_5	@2_1_6	@2_1_7oud	@2_1_7a	@2_1_8	@2_1_9	@2_1_10	@2_1_11	@2_1_12	@2_1_13
1	1	1	1	1	0	2	0	0	0	0	6	6	0	0	0	1	0	0	0	0	0	0	0	1	0	1	.	.	2	.	.	3	0	4	4	2	3	2	4	3	4	1	5	4	2	2	4	2	3
1	1	1	1	1	0	2	0	0	0	0	6	6	0	0	0	1	0	0	0	0	0	0	0	1	.	99	.	.	0	.	.	4	0	1	1	5	1	1	5	1	1	1	5	1	1	1	1	1	1
1	1	1	1	1	0	2	0	0	0	0	6	6	0	0	0	1	0	0	0	0	0	0	0	1	0	1	.	.	2	.	.	4	0	4	4	2	5	2	4	5	4	3	3	4	5	4	5	4	2
1	1	1	1	1	0	2	0	0	0	0	6	6	0	0	0	1	0	0	0	0	0	0	0	1	0	1	.	.	2	.	.	5	0	3	2	4	3	2	4	4	4	2	4	3	2	3	4	4	2
1	1	1	1	1	0	2	0	0	0	0	6	6	0	0	0	1	0	0	0	0	0	0	0	1	0	1	.	.	0	.	.	4	0	4	4	2	4	4	2	4	4	2	4	4	2	2	2	4	2
1	1	1	1	1	0	2	0	0	0	0	6	6	0	0	0	1	0	0	0	0	0	0	0	1	0	1	.	.	2	.	.	3	0	5	2	4	4	4	2	5	5	1	5	5	5	3	5	5	3
1	1	1	1	1	0	1	0	1	0	0	6	6	0	0	0	1	0	0	0	0	0	0	0	1	0	1	.	.	0	.	.	5	3	4	2	4	5	3	3	3	4	1	5	4	1	1	4	4	1
1	1	1	1	1	0	2	0	0	0	0	6	6	0	0	0	1	0	0	0	0	0	0	0	1	.	0	.	.	0	.	.	3	13	3	5	1	4	3	3	3	3	3	3	3	2	3	2	3	2
1	1	1	1	1	1	1	0	1	0	0	6	6	0	0	0	1	0	0	0	0	0	0	0	1	0	1	.	.	1	.	.	4	0	5	1	5	4	2	4	5	5	2	4	3	1	4	5	4	3
1	1	1	1	1	0	2	0	0	0	0	6	6	0	0	0	1	0	0	0	0	0	0	0	1	0	1	.	.	1	.	.	6	1	3	3	3	4	1	5	5	4	1	5	4	3	4	5	4	2
1	1	1	1	1	1	1	0	1	0	0	6	6	0	0	0	1	0	0	0	0	0	0	0	1	0	1	.	.	5	.	.	4	12	1	1	5	1	2	4	1	2	2	4	2	2	2	2	3	3
1	1	1	1	1	0	2	0	0	0	0	6	6	0	0	0	1	0	0	0	0	0	0	0	1	0	1	.	.	2	.	.	4	1	4	2	4	4	2	4	5	4	1	5	2	4	4	2	4	3
1	1	1	1	1	0	2	0	0	0	0	6	6	0	0	0	1	0	0	0	0	0	0	0	1	0	1	.	.	2	.	.	1	1	3	3	3	3	4	2	3	3	3	3	0	2	4	2	3	4
1	1	1	1	1	0	2	0	0	0	0	6	6	0	0	0	1	0	0	0	0	0	0	0	1	0	1	.	.	0	.	.	4	4	2	3	3	3	3	3	2	3	1	5	1	2	2	2	3	1
1	1	1	1	1	0	2	0	0	0	0	6	6	0	0	0	1	0	0	0	0	0	0	0	1	0	1	.	.	0	.	.	5	1	5	5	1	5	1	5	5	1	1	5	4	2	2	5	2	2
1	1	1	1	1	0	2	0	0	0	0	6	6	0	0	0	1	0	0	0	0	0	0	0	1	0	1	.	.	0	.	.	4	7	3	3	3	4	1	5	2	1	1	5	3	3	4	2	1	3
1	1	1	1	1	1	2	0	0	0	0	6	6	0	0	0	1	0	0	0	0	0	0	0	1	0	1	.	.	1	.	.	3	13	2	2	4	3	1	5	3	5	2	4	5	3	2	5	5	1
1	1	1	1	1	0	2	0	0	0	0	6	6	0	0	0	1	0	0	0	0	0	0	0	1	0	1	.	.	2	.	.	4	13	4	4	2	4	1	5	3	4	1	5	4	1	3	2	4	4
1	1	1	1	1	1	1	0	1	0	0	6	6	0	0	0	1	0	0	0	0	0	0	0	1	0	1	.	.	2	.	.	4	13	5	3	3	5	4	2	5	5	3	3	4	1	4	5	5	5
1	1	1	1	1	0	1	0	1	0	0	6	6	0	0	0	1	0	0	0	0	0	0	0	1	0	1	.	.	2	.	.	4	1	4	2	4	4	1	5	4	3	1	5	2	1	1	4	2	1
1	1	1	1	1	0	2	0	0	0	0	6	6	0	0	0	1	0	0	0	0	0	0	0	1	0	1	.	.	0	.	.	4	13	4	1	5	4	1	5	4	4	1	5	2	1	3	3	2	1
1	1	1	1	1	0	2	0	0	0	0	6	6	0	0	0	1	0	0	0	0	0	0	0	1	0	1	.	.	5	.	.	1	10	3	1	5	2	1	5	3	4	2	4	4	2	4	4	4	3
1	1	1	1	1	1	2	0	0	0	0	6	6	0	0	0	1	0	0	0	0	0	0	0	1	0	1	.	.	3	.	.	5	10	4	3	3	5	1	5	4	3	1	5	4	1	3	4	3	2
1	1	1	1	1	0	2	0	0	0	0	6	6	0	0	0	1	0	0	0	0	0	0	0	1	0	1	.	.	1	.	.	6	2	5	3	3	5	1	5	5	5	1	5	0	1	3	3	3	4
1	1	1	1	1	1	2	0	0	0	0	6	6	0	0	0	1	0	0	0	0	0	0	0	1	0	1	.	.	5	.	.	0	3	3	2	4	4	2	4	3	3	1	5	3	1	2	4	4	3
1	1	1	1	1	0	1	0	1	0	0	6	6	0	0	0	1	0	0	0	0	0	0	0	1	0	1	.	.	0	.	.	5	3	3	5	1	3	1	5	5	5	1	5	1	1	1	5	3	1
1	1	1	1	1	1	2	0	0	0	0	6	6	0	0	0	1	0	0	0	0	0	0	0	1	0	1	.	.	5	.	.	1	3	4	1	5	4	4	2	4	4	2	4	4	3	3	4	4	3
1	1	1	1	1	0	2	0	0	0	0	6	6	0	0	0	1	0	0	0	0	0	0	0	1	0	1	.	.	0	.	.	3	3	2	2	4	4	1	5	3	1	1	5	5	1	3	1	5	1
1	1	1	1	1	0	2	0	0	0	0	6	6	0	0	0	1	0	0	0	0	0	0	0	1	0	1	.	.	1	.	.	3	8	3	2	4	4	1	5	3	5	2	4	2	1	2	4	4	3
1	1	1	1	1	0	2	0	0	0	0	6	6	0	0	0	1	0	0	0	0	0	0	0	1	0	1	.	.	2	.	.	5	6	4	5	1	5	2	4	3	3	4	2	3	0	0	2	5	5
1	1	1	1	1	1	2	0	0	0	0	6	6	0	0	0	1	0	0	0	0	0	0	0	1	0	1	.	.	3	.	.	4	0	3	4	2	4	3	3	3	4	2	4	4	2	3	4	2	2
1	1	1	1	1	0	1	0	1	0	0	6	6	0	0	0	1	0	0	0	0	0	0	0	1	0	1	.	.	0	.	.	3	0	4	2	4	3	2	4	3	2	2	4	2	2	2	4	4	2
1	1	1	1	1	0	2	0	0	0	0	6	6	0	0	0	1	0	0	0	0	0	0	0	1	0	1	.	.	0	.	.	4	0	3	1	5	4	1	5	2	3	1	5	1	1	2	3	4	1
1	1	1	1	1	1	2	0	0	0	0	6	6	0	0	0	1	0	0	0	0	0	0	0	1	0	1	.	.	3	.	.	3	10	3	2	4	4	3	3	3	3	2	4	4	2	3	4	5	3
1	1	1	1	1	1	2	0	0	0	0	6	6	0	0	0	1	0	0	0	0	0	0	0	1	0	1	.	.	3	.	.	5	10	4	2	4	4	2	4	4	4	4	2	3	2	3	2	4	4
1	1	1	1	1	0	2	0	0	0	0	6	6	0	0	0	1	0	0	0	0	0	0	0	1	0	1	.	.	2	.	.	3	6	4	3	3	4	1	5	3	2	1	5	2	1	1	2	4	1
1	1	1	1	1	0	2	0	0	0	0	6	6	0	0	0	1	0	0	0	0	0	0	0	1	0	1	.	.	1	.	.	0	7	4	3	3	4	2	4	4	1	2	4	1	1	2	3	3	2
1	1	1	1	1	0	2	0	0	0	0	6	6	0	0	0	1	0	0	0	0	0	0	0	1	0	1	.	.	1	.	.	6	7	3	2	4	4	1	5	3	4	2	4	3	2	3	4	4	2
1	1	1	1	1	0	1	0	1	0	0	6	6	0	0	0	1	0	0	0	0	0	0	0	1	0	1	.	.	0	.	.	4	4	3	1	5	2	1	5	3	2	1	5	2	1	1	2	4	1
1	1	1	1	1	0	2	0	0	0	0	6	6	0	0	0	1	0	0	0	0	0	0	0	1	0	1	.	.	1	.	.	5	1	2	5	1	3	1	5	2	2	2	4	1	3	3	3	5	3
1	1	1	1	1	0	2	0	0	0	0	6	6	0	0	0	1	0	0	0	0	0	0	0	1	0	1	.	.	4	.	.	3	13	2	4	2	2	3	3	4	2	1	5	4	3	3	4	2	3
1	1	1	1	1	-1	2	0	0	0	0	6	6	0	0	0	1	0	0	0	0	0	0	0	1	0	1	.	.	2	.	.	0	13	1	5	1	4	5	1	2	5	5	1	5	5	4	5	5	5
1	1	1	1	1	1	3	0	0	1	0	6	6	0	0	0	1	0	0	0	0	0	0	0	1	0	1	.	.	2	.	.	6	9	4	4	2	3	3	3	4	2	4	2	4	3	5	2	2	4
1	1	1	1	1	-1	2	0	0	0	0	6	6	0	0	0	1	0	0	0	0	0	0	0	1	0	1	.	.	0	.	.	5	9	1	1	5	1	1	5	1	5	5	1	3	5	5	5	5	5
1	1	1	1	1	0	1	0	1	0	0	6	6	0	0	0	1	0	0	0	0	0	0	0	1	0	1	.	.	0	.	.	5	9	4	5	1	1	5	1	3	5	4	2	4	3	2	1	4	2
1	1	1	1	1	0	2	0	0	0	0	6	6	0	0	0	1	0	0	0	0	0	0	0	1	0	1	.	.	1	.	.	3	3	2	4	2	4	1	5	2	5	1	5	1	1	1	5	1	4
1	1	1	1	1	0	1	0	1	0	0	6	6	0	0	0	1	0	0	0	0	0	0	0	1	0	1	.	.	2	.	.	4	10	3	2	4	4	1	5	2	1	1	5	5	1	3	2	5	1
1	1	1	1	1	0	2	0	0	0	0	6	6	0	0	0	1	0	0	0	0	0	0	0	1	0	1	.	.	2	.	.	4	9	4	5	1	5	1	5	4	5	1	5	2	2	3	4	5	1
1	1	1	1	1	1	2	0	0	0	0	6	6	0	0	0	1	0	0	0	0	0	0	0	1	0	1	.	.	3	.	.	4	7	4	1	5	4	1	5	5	4	2	4	4	3	1	4	4	4
1	1	1	1	1	0	1	0	1	0	0	6	6	0	0	0	1	0	0	0	0	0	0	0	1	0	1	.	.	1	.	.	3	2	3	3	3	3	2	4	3	4	1	5	1	2	2	3	3	3
1	1	1	1	1	1	2	0	0	0	0	6	6	0	0	0	1	0	0	0	0	0	0	0	1	0	1	.	.	1	.	.	4	7	5	4	2	5	1	5	4	5	4	2	3	2	3	4	5	2
0	1	0	1	1	1	1	0	1	0	0	6	6	0	0	0	1	0	0	0	0	0	0	0	1	0	1	.	.	.	.	.	.	0	4	2	4	4	3	3	5	3	2	4	2	1	2	3	2	3
0	1	0	1	1	0	1	0	1	0	0	6	6	0	0	0	1	0	0	0	0	0	0	0	1	0	1	.	.	.	.	.	.	99	3	4	2	4	1	5	4	4	1	5	3	1	1	2	4	2
0	1	0	1	1	0	1	0	1	0	0	6	6	0	0	0	1	0	0	0	0	0	0	0	1	0	1	.	.	.	.	.	.	2	2	3	3	2	1	5	3	3	2	4	3	1	2	4	3	3
0	1	0	1	1	1	1	0	1	0	0	6	6	0	0	0	1	0	0	0	0	0	0	0	1	0	1	.	.	.	.	.	.	3	4	2	4	4	1	5	4	5	2	4	2	1	1	1	2	1
0	1	0	1	1	1	2	0	0	0	0	6	6	0	0	0	1	0	0	0	0	0	0	0	1	0	1	.	.	.	.	.	.	3	3	2	4	4	1	5	3	4	1	5	1	1	2	2	1	1
0	1	0	1	1	0	1	0	1	0	0	6	6	0	0	0	1	0	0	0	0	0	0	0	1	0	1	.	.	.	.	.	.	2	5	4	2	5	1	5	4	5	2	4	2	1	2	3	2	2
0	1	0	1	1	0	2	0	0	0	0	6	6	0	0	0	1	0	0	0	0	0	0	0	1	0	1	.	.	.	.	.	.	3	2	1	5	3	1	5	3	2	1	5	1	1	2	3	3	4
0	1	0	1	1	0	2	0	0	0	0	6	6	0	0	0	1	0	0	0	0	0	0	0	1	0	1	.	.	.	.	.	.	3	2	2	4	5	4	2	3	5	2	4	4	1	1	2	4	1
0	1	0	1	1	1	2	0	0	0	0	6	6	0	0	0	1	0	0	0	0	0	0	0	1	0	1	.	.	.	.	.	.	10	2	3	3	4	2	4	4	4	4	2	4	2	3	4	4	4
0	1	0	1	1	0	2	0	0	0	0	6	6	0	0	0	1	0	0	0	0	0	0	0	1	0	1	.	.	.	.	.	.	6	0	3	3	1	5	1	4	5	1	5	3	1	1	4	5	3
0	1	0	1	1	0	2	0	0	0	0	6	6	0	0	0	1	0	0	0	0	0	0	0	1	0	1	.	.	.	.	.	.	6	4	2	4	4	1	5	3	2	2	4	2	1	1	2	3	2
0	1	0	1	1	1	2	0	0	0	0	6	6	0	0	0	1	0	0	0	0	0	0	0	1	0	1	.	.	.	.	.	.	10	3	2	4	4	2	4	3	4	2	4	3	2	2	3	4	2
0	1	0	1	1	0	1	0	1	0	0	6	6	0	0	0	1	0	0	0	0	0	0	0	1	0	1	.	.	.	.	.	.	4	3	2	4	4	2	4	3	3	2	4	2	2	3	4	4	3
0	1	0	1	1	0	2	0	0	0	0	6	6	0	0	0	1	0	0	0	0	0	0	0	1	0	1	.	.	.	.	.	.	0	3	3	3	4	1	5	3	5	0	0	1	1	1	1	5	5
0	1	0	1	1	0	1	0	1	0	0	6	6	0	0	0	1	0	0	0	0	0	0	0	1	0	1	.	.	.	.	.	.	0	2	1	5	5	1	5	4	5	2	4	1	1	1	3	4	1
0	1	0	1	1	0	2	0	0	0	0	6	6	0	0	0	1	0	0	0	0	0	0	0	1	0	1	.	.	.	.	.	.	0	3	1	5	4	1	5	3	4	2	4	1	1	1	3	2	1
0	1	0	1	1	0	1	0	1	0	0	6	6	0	0	0	1	0	0	0	0	0	0	0	1	0	1	.	.	.	.	.	.	0	4	2	4	4	1	5	2	2	1	5	1	1	2	2	2	3
0	1	0	1	1	0	1	0	1	0	0	6	6	0	0	0	1	0	0	0	0	0	0	0	1	0	1	.	.	.	.	.	.	0	2	4	2	3	3	3	4	4	2	4	4	1	2	4	4	2
0	1	0	1	1	0	1	0	1	0	0	6	6	0	0	0	1	0	0	0	0	0	0	0	1	0	1	.	.	.	.	.	.	0	3	3	3	5	3	3	4	4	2	4	4	1	2	3	3	2
0	1	0	1	1	0	2	0	0	0	0	6	6	0	0	0	1	0	0	0	0	0	0	0	1	0	1	.	.	.	.	.	.	0	3	5	1	4	1	5	5	5	3	3	3	1	3	3	3	3
0	1	0	1	1	0	2	0	0	0	0	6	6	0	0	0	1	0	0	0	0	0	0	0	1	0	1	.	.	.	.	.	.	0	2	3	3	2	1	5	3	5	1	5	4	1	3	3	4	2
0	1	0	1	1	1	2	0	0	0	0	6	6	0	0	0	1	0	0	0	0	0	0	0	1	0	1	.	.	.	.	.	.	0	4	1	5	5	3	3	5	5	2	4	4	2	4	4	4	3
0	1	0	1	1	1	2	0	0	0	0	6	6	0	0	0	1	0	0	0	0	0	0	0	1	0	1	.	.	.	.	.	.	1	3	3	3	4	3	3	4	4	3	3	2	2	3	4	3	2
0	1	0	1	1	0	2	0	0	0	0	6	6	0	0	0	1	0	0	0	0	0	0	0	1	0	1	.	.	.	.	.	.	11	4	5	1	4	2	4	4	5	2	4	4	1	2	4	4	2
0	1	0	1	1	0	1	0	1	0	0	6	6	0	0	0	1	0	0	0	0	0	0	0	1	0	1	.	.	.	.	.	.	4	3	2	4	2	1	5	3	3	1	5	1	1	2	1	1	2
0	1	0	1	1	0	2	0	0	0	0	6	6	0	0	0	1	0	0	0	0	0	0	0	1	0	1	.	.	.	.	.	.	12	4	5	1	4	2	4	4	2	2	4	2	2	2	3	4	3
0	1	0	1	1	0	2	0	0	0	0	6	6	0	0	0	1	0	0	0	0	0	0	0	1	0	1	.	.	.	.	.	.	3	4	3	3	4	1	5	4	5	1	5	1	1	1	3	5	1
0	1	0	1	1	0	1	0	1	0	0	6	6	0	0	0	1	0	0	0	0	0	0	0	1	0	1	.	.	.	.	.	.	3	3	5	1	3	2	4	4	3	1	5	1	1	3	3	2	1
0	1	0	1	1	1	2	0	0	0	0	6	6	0	0	0	1	0	0	0	0	0	0	0	1	0	1	.	.	.	.	.	.	7	3	1	5	4	1	5	5	2	1	5	2	1	1	2	4	3
0	1	0	1	1	0	1	0	1	0	0	6	6	0	0	0	1	0	0	0	0	0	0	0	1	0	1	.	.	.	.	.	.	10	2	3	3	1	1	5	2	1	3	3	3	1	1	2	3	1
0	1	0	1	1	0	2	0	0	0	0	6	6	0	0	0	1	0	0	0	0	0	0	0	1	0	1	.	.	.	.	.	.	13	3	3	3	4	1	5	5	1	3	3	3	1	1	1	3	4
0	1	0	1	1	0	1	0	1	0	0	6	6	0	0	0	1	0	0	0	0	0	0	0	1	0	1	.	.	.	.	.	.	3	4	2	4	5	1	5	5	3	2	4	2	1	2	4	3	1
0	1	0	1	1	0	2	0	0	0	0	6	6	0	0	0	1	0	0	0	0	0	0	0	1	0	1	.	.	.	.	.	.	13	3	2	4	4	2	4	3	4	1	5	1	1	1	2	2	1
0	1	0	1	1	0	2	0	0	0	0	6	6	0	0	0	1	0	0	0	0	0	0	0	1	0	1	.	.	.	.	.	.	13	3	3	3	4	1	5	2	4	1	5	3	1	3	2	2	2
0	1	0	1	1	0	2	0	0	0	0	6	6	0	0	0	1	0	0	0	0	0	0	0	1	0	1	.	.	.	.	.	.	13	5	3	3	5	1	5	5	4	2	4	1	1	1	1	3	1
0	1	0	1	1	0	2	0	0	0	0	6	6	0	0	0	1	0	0	0	0	0	0	0	1	0	1	.	.	.	.	.	.	7	3	2	4	3	3	3	3	4	2	4	3	1	1	5	2	1
0	1	0	1	1	1	2	0	0	0	0	6	6	0	0	0	1	0	0	0	0	0	0	0	1	0	1	.	.	.	.	.	.	13	3	4	2	2	1	5	3	4	1	5	1	1	1	3	4	1
0	1	0	1	1	0	1	0	1	0	0	6	6	0	0	0	1	0	0	0	0	0	0	0	1	0	1	.	.	.	.	.	.	4	3	4	2	3	1	5	3	3	1	5	2	1	1	3	4	3
0	1	0	1	1	0	2	0	0	0	0	6	6	0	0	0	1	0	0	0	0	0	0	0	1	0	1	.	.	.	.	.	.	99	5	5	1	5	3	3	5	5	1	5	5	1	5	5	5	5
0	1	0	1	1	0	2	0	0	0	0	6	6	0	0	0	1	0	0	0	0	0	0	0	1	0	1	.	.	.	.	.	.	1	3	2	4	3	2	4	4	4	2	4	3	2	2	4	2	2
0	1	0	1	1	0	2	0	0	0	0	6	6	0	0	0	1	0	0	0	0	0	0	0	1	0	1	.	.	.	.	.	.	1	5	3	3	5	1	5	5	4	1	5	4	1	1	4	4	3
0	1	0	1	1	0	1	0	1	0	0	6	6	0	0	0	1	0	0	0	0	0	0	0	1	0	1	.	.	.	.	.	.	1	4	1	5	5	2	4	4	5	4	2	2	4	4	4	5	1
0	1	0	1	1	1	1	0	1	0	0	6	6	0	0	0	1	0	0	0	0	0	0	0	1	0	1	.	.	.	.	.	.	13	4	4	2	5	4	2	5	5	4	2	4	1	4	5	5	1
0	1	0	1	1	1	1	0	1	0	0	6	6	0	0	0	1	0	0	0	0	0	0	0	1	0	1	.	.	.	.	.	.	12	1	2	4	2	1	5	4	3	1	5	3	1	1	3	3	3
0	1	0	1	1	0	2	0	0	0	0	6	6	0	0	0	1	0	0	0	0	0	0	0	1	0	1	.	.	.	.	.	.	13	1	1	5	3	1	5	1	5	1	5	5	1	2	5	5	5
0	1	0	1	1	0	2	0	0	0	0	6	6	0	0	0	1	0	0	0	0	0	0	0	1	0	1	.	.	.	.	.	.	3	4	4	2	4	1	5	3	4	2	4	3	1	4	4	4	3
0	1	0	1	1	0	2	0	0	0	0	6	6	0	0	0	1	0	0	0	0	0	0	0	1	0	1	.	.	.	.	.	.	3	4	5	1	4	1	5	4	3	1	5	4	1	1	1	3	2
0	1	0	1	1	0	2	0	0	0	0	6	6	0	0	0	1	0	0	0	0	0	0	0	1	0	1	.	.	.	.	.	.	3	4	4	2	3	2	4	3	3	2	4	2	1	2	4	4	2
0	1	0	1	1	1	2	0	0	0	0	6	6	0	0	0	1	0	0	0	0	0	0	0	1	0	1	.	.	.	.	.	.	8	4	3	3	5	2	4	4	4	2	4	2	1	2	3	5	2
0	1	0	1	1	0	1	0	1	0	0	6	6	0	0	0	1	0	0	0	0	0	0	0	1	0	1	.	.	.	.	.	.	3	4	3	3	3	2	4	4	5	1	5	1	3	1	2	4	1
0	1	0	1	1	0	1	0	1	0	0	6	6	0	0	0	1	0	0	0	0	0	0	0	1	0	1	.	.	.	.	.	.	0	3	4	2	4	4	2	4	5	1	5	5	3	3	5	5	2
0	1	0	1	1	0	1	0	1	0	0	6	6	0	0	0	1	0	0	0	0	0	0	0	1	0	1	.	.	.	.	.	.	0	2	1	5	3	1	5	3	1	1	5	1	1	1	2	2	2
0	1	0	1	1	0	1	0	1	0	0	6	6	0	0	0	1	0	0	0	0	0	0	0	1	0	1	.	.	.	.	.	.	0	3	2	4	4	2	4	3	2	1	5	1	1	1	3	4	2
0	1	0	1	1	1	1	0	1	0	0	6	6	0	0	0	1	0	0	0	0	0	0	0	1	0	1	.	.	.	.	.	.	0	2	1	5	4	1	5	3	2	1	5	1	1	2	1	1	1
0	1	0	1	1	0	2	0	0	0	0	6	6	0	0	0	1	0	0	0	0	0	0	0	1	0	1	.	.	.	.	.	.	0	4	2	4	4	1	5	4	0	4	2	2	1	4	5	4	4
0	1	0	1	1	0	2	0	0	0	0	6	6	0	0	0	1	0	0	0	0	0	0	0	1	0	1	.	.	.	.	.	.	0	3	4	2	3	1	5	4	3	3	3	1	1	3	5	5	4
0	1	0	1	1	0	2	0	0	0	0	6	6	0	0	0	1	0	0	0	0	0	0	0	1	0	1	.	.	.	.	.	.	10	4	2	4	3	2	4	3	4	3	3	3	2	4	3	3	2
1	1	1	1	1	1	1	0	1	0	0	4	4	0	0	1	0	0	0	0	0	0	0	1	0	1	4	.	.	1	.	.	3	0	4	3	3	4	2	4	4	5	2	4	4	4	4	5	5	1
1	0	0	1	4	0	99	-1	-1	-1	-1	-1	-1	0	0	0	0	0	0	0	0	0	0	0	0	.	5	.	.	3	.	.	-1	9	1	3	3	2	2	4	2	2	2	4	2	4	4	3	3	4
1	1	1	1	1	1	1	0	1	0	0	4	4	0	0	1	0	0	0	0	0	0	0	1	0	1	4	.	.	1	.	.	2	2	4	2	4	4	2	4	4	3	2	4	2	2	3	4	3	2
1	1	1	1	1	0	2	0	0	0	0	4	4	0	0	1	0	0	0	0	0	0	0	1	0	0	1	.	.	0	.	.	0	7	3	2	4	3	3	3	4	3	2	4	4	1	4	5	4	2
1	1	1	1	1	0	2	0	0	0	0	4	4	0	0	1	0	0	0	0	0	0	0	1	0	1	4	.	.	0	.	.	7	4	4	4	2	5	4	2	5	5	2	4	4	4	4	4	4	4
0	1	0	1	1	1	1	0	1	0	0	4	4	0	0	1	0	0	0	0	0	0	0	1	0	0	1	.	.	.	.	.	.	0	4	1	5	4	3	3	4	4	2	4	2	1	2	3	4	4
0	1	0	1	1	0	2	0	0	0	0	4	4	0	0	1	0	0	0	0	0	0	0	1	0	0	1	.	.	.	.	.	.	0	1	3	3	4	1	5	3	5	1	5	3	2	3	3	1	1
0	1	0	1	1	0	2	0	0	0	0	4	4	0	0	1	0	0	0	0	0	0	0	1	0	0	1	.	.	.	.	.	.	5	4	4	2	5	4	2	5	5	2	4	4	2	4	5	4	4
0	1	0	1	1	0	1	0	1	0	0	4	4	0	0	1	0	0	0	0	0	0	0	1	0	1	4	.	.	.	.	.	.	3	4	5	1	5	2	4	4	4	3	3	3	2	4	4	5	2
0	1	0	1	1	0	1	0	1	0	0	4	4	0	0	1	0	0	0	0	0	0	0	1	0	1	4	.	.	.	.	.	.	3	4	3	3	5	1	5	5	4	1	5	3	1	4	5	5	1
0	1	0	1	1	0	2	0	0	0	0	4	4	0	0	1	0	0	0	0	0	0	0	1	0	0	1	.	.	.	.	.	.	0	3	3	3	3	3	3	4	4	3	3	2	1	2	3	3	4
0	1	0	1	1	1	2	0	0	0	0	4	4	0	0	1	0	0	0	0	0	0	0	1	0	1	4	.	.	.	.	.	.	0	3	2	4	4	2	4	4	4	2	4	2	1	2	4	4	2
0	1	0	1	1	0	1	0	1	0	0	4	4	0	0	1	0	0	0	0	0	0	0	1	0	0	1	.	.	.	.	.	.	4	1	2	4	2	2	4	3	3	1	5	1	1	4	3	3	1
0	1	0	1	1	0	1	0	1	0	0	4	4	0	0	1	0	0	0	0	0	0	0	1	0	1	4	.	.	.	.	.	.	4	4	3	3	5	3	3	4	5	2	4	3	3	4	5	3	5
0	1	0	1	1	0	1	0	1	0	0	4	4	0	0	1	0	0	0	0	0	0	0	1	0	0	1	.	.	.	.	.	.	1	2	3	3	4	1	5	5	1	1	5	1	1	1	1	2	2
0	1	0	1	1	0	1	0	1	0	0	4	4	0	0	1	0	0	0	0	0	0	0	1	0	0	1	.	.	.	.	.	.	0	5	3	3	4	1	5	4	3	1	5	3	1	2	2	3	1
0	1	0	1	1	1	1	0	1	0	0	4	4	0	0	1	0	0	0	0	0	0	0	1	0	1	4	.	.	.	.	.	.	2	3	2	4	3	2	4	4	4	1	5	3	2	3	4	5	4
0	1	0	1	1	0	2	0	0	0	0	4	4	0	0	1	0	0	0	0	0	0	0	1	0	1	4	.	.	.	.	.	.	7	3	3	3	4	2	4	4	5	3	3	3	2	5	5	5	3
0	1	0	1	1	0	2	0	0	0	0	4	4	0	0	1	0	0	0	0	0	0	0	1	0	0	1	.	.	.	.	.	.	10	3	5	1	4	2	4	4	5	1	5	2	1	3	3	2	3
0	1	0	1	1	0	2	0	0	0	0	4	4	0	0	1	0	0	0	0	0	0	0	1	0	0	1	.	.	.	.	.	.	12	4	3	3	3	2	4	4	4	3	3	3	2	4	4	4	3
0	1	0	1	1	1	1	0	1	0	0	4	4	0	0	1	0	0	0	0	0	0	0	1	0	1	4	.	.	.	.	.	.	2	4	2	4	4	2	4	3	3	4	2	3	2	2	4	3	3
0	1	0	1	1	1	2	0	0	0	0	4	4	0	0	1	0	0	0	0	0	0	0	1	0	0	1	.	.	.	.	.	.	3	3	4	2	5	2	4	4	0	2	4	1	5	2	4	4	2
0	1	0	1	1	0	2	0	0	0	0	4	4	0	0	1	0	0	0	0	0	0	0	1	0	0	1	.	.	.	.	.	.	3	3	4	2	5	3	3	5	5	2	4	5	1	2	4	5	2
0	1	0	1	1	0	1	0	1	0	0	4	4	0	0	1	0	0	0	0	0	0	0	1	0	0	1	.	.	.	.	.	.	3	5	1	5	4	1	5	5	5	1	5	1	1	4	1	1	1
0	1	0	1	1	0	2	0	0	0	0	4	4	0	0	1	0	0	0	0	0	0	0	1	0	0	1	.	.	.	.	.	.	0	1	3	3	3	1	5	3	5	1	5	2	4	2	4	3	3
0	1	0	1	1	1	1	0	1	0	0	4	4	0	0	1	0	0	0	0	0	0	0	1	0	1	4	.	.	.	.	.	.	0	4	3	3	4	1	5	4	5	3	3	4	2	2	4	5	4
0	1	0	1	1	0	2	0	0	0	0	4	4	0	0	1	0	0	0	0	0	0	0	1	0	0	1	.	.	.	.	.	.	0	3	1	5	3	1	5	3	3	1	5	1	1	1	1	5	2
0	1	0	1	1	0	2	0	0	0	0	4	4	0	0	1	0	0	0	0	0	0	0	1	0	1	4	.	.	.	.	.	.	0	3	3	3	3	2	4	4	3	2	4	3	1	2	5	2	1
0	1	0	1	1	0	2	0	0	0	0	4	4	0	0	1	0	0	0	0	0	0	0	1	0	0	1	.	.	.	.	.	.	3	4	4	2	4	3	3	4	3	2	4	2	3	2	4	4	4
1	1	1	1	1	0	2	0	0	0	0	2	2	0	1	0	0	0	0	0	0	0	1	0	0	1	4	.	.	0	.	.	2	0	5	3	3	5	4	2	5	5	4	2	2	4	5	5	5	4
1	1	1	1	1	1	1	0	1	0	0	2	2	0	1	0	0	0	0	0	0	0	1	0	0	1	4	.	.	0	.	.	6	0	5	1	5	5	3	3	5	3	1	5	1	3	3	2	2	1
1	1	1	1	1	1	1	0	1	0	0	2	2	0	1	0	0	0	0	0	0	0	1	0	0	1	4	.	.	0	.	.	1	0	5	4	2	4	4	2	4	4	3	3	3	3	4	3	4	3
1	1	1	1	1	1	1	0	1	0	0	2	2	0	1	0	0	0	0	0	0	0	1	0	0	1	4	.	.	1	.	.	2	0	4	1	5	4	3	3	4	4	3	3	3	2	3	5	4	2
1	1	1	1	1	0	1	0	1	0	0	2	2	0	1	0	0	0	0	0	0	0	1	0	0	1	4	.	.	0	.	.	2	0	5	1	5	3	1	5	4	4	2	4	3	3	3	4	4	3
1	1	1	1	1	0	1	0	1	0	0	2	2	0	1	0	0	0	0	0	0	0	1	0	0	1	4	.	.	0	.	.	3	0	3	3	3	3	1	5	3	5	3	3	3	3	3	5	4	4
1	1	1	1	1	0	2	0	0	0	0	2	2	0	1	0	0	0	0	0	0	0	1	0	0	1	4	.	.	2	.	.	6	12	2	3	3	4	3	3	3	5	4	2	4	3	3	3	3	2
1	1	1	1	1	0	1	0	1	0	0	2	2	0	1	0	0	0	0	0	0	0	1	0	0	1	4	.	.	1	.	.	4	1	4	3	3	4	2	4	4	4	4	2	2	1	5	5	3	2
1	1	1	1	1	0	2	0	0	0	0	2	2	0	1	0	0	0	0	0	0	0	1	0	0	1	4	.	.	2	.	.	7	1	3	3	3	3	3	3	3	3	4	2	4	2	2	2	3	3
1	1	1	1	1	1	1	0	1	0	0	2	2	0	1	0	0	0	0	0	0	0	1	0	0	1	4	.	.	0	.	.	4	13	4	1	5	3	1	5	4	4	2	4	3	4	4	4	4	3
1	1	1	1	1	0	2	0	0	0	0	2	2	0	1	0	0	0	0	0	0	0	1	0	0	1	4	.	.	0	.	.	5	3	4	2	4	4	1	5	4	3	1	5	3	3	1	3	4	3
1	1	1	1	1	0	1	0	1	0	0	2	2	0	1	0	0	0	0	0	0	0	1	0	0	1	4	.	.	1	.	.	4	0	4	4	2	4	2	4	4	4	2	4	3	4	4	4	5	3
1	1	1	1	1	0	1	0	1	0	0	2	2	0	1	0	0	0	0	0	0	0	1	0	0	1	4	.	.	1	.	.	0	2	5	1	5	5	1	5	5	5	1	5	1	5	4	5	5	5
1	1	1	1	1	0	2	0	0	0	0	2	2	0	1	0	0	0	0	0	0	0	1	0	0	1	4	.	.	1	.	.	3	2	4	1	5	4	1	5	5	3	2	4	1	1	4	2	3	3
1	1	1	1	1	1	1	0	1	0	0	2	2	0	1	0	0	0	0	0	0	0	1	0	0	1	4	.	.	1	.	.	8	0	4	3	3	3	2	4	3	4	2	4	2	2	4	4	4	3
1	1	1	1	1	0	1	0	1	0	0	2	2	0	1	0	0	0	0	0	0	0	1	0	0	1	4	.	.	4	.	.	0	0	5	2	4	4	1	5	4	4	2	4	5	2	4	4	2	2
1	1	1	1	1	0	2	0	0	0	0	2	2	0	1	0	0	0	0	0	0	0	1	0	0	1	4	.	.	1	.	.	5	0	5	2	4	4	3	3	4	4	1	5	4	3	4	3	4	2
1	1	1	1	1	1	2	0	0	0	0	2	2	0	1	0	0	0	0	0	0	0	1	0	0	1	4	.	.	1	.	.	2	0	3	2	4	4	2	4	3	4	1	5	2	1	3	3	1	2
1	1	1	1	1	1	1	0	1	0	0	2	2	0	1	0	0	0	0	0	0	0	1	0	0	1	4	.	.	1	.	.	7	0	4	3	3	4	2	4	4	4	2	4	3	1	3	5	3	2
1	1	1	1	1	1	1	0	1	0	0	2	2	0	1	0	0	0	0	0	0	0	1	0	0	1	4	.	.	5	.	.	3	0	4	2	4	4	1	5	4	5	2	4	3	1	0	0	4	3
1	1	1	1	1	0	2	0	0	0	0	2	2	0	1	0	0	0	0	0	0	0	1	0	0	1	4	.	.	3	.	.	6	8	4	2	4	3	2	4	3	5	2	4	4	3	3	4	4	2
1	1	1	1	1	0	2	0	0	0	0	2	2	0	1	0	0	0	0	0	0	0	1	0	0	1	4	.	.	0	.	.	99	0	1	5	1	1	5	1	1	1	1	5	1	1	1	1	1	1
1	1	1	1	1	0	1	0	1	0	0	2	2	0	1	0	0	0	0	0	0	0	1	0	0	1	4	.	.	5	.	.	7	9	4	4	2	4	4	2	3	4	4	2	3	2	3	4	3	2
1	1	1	1	1	1	1	0	1	0	0	2	2	0	1	0	0	0	0	0	0	0	1	0	0	1	4	.	.	5	.	.	5	2	3	2	4	4	2	4	3	4	1	5	4	1	2	3	2	1
1	1	1	1	1	0	1	0	1	0	0	2	2	0	1	0	0	0	0	0	0	0	1	0	0	1	4	.	.	1	.	.	1	2	3	1	5	4	2	4	4	4	1	5	2	2	4	5	4	2
1	1	1	1	1	0	1	0	1	0	0	2	2	0	1	0	0	0	0	0	0	0	1	0	0	1	4	.	.	1	.	.	7	13	5	1	5	5	1	5	5	4	1	5	2	2	4	4	4	4
1	1	1	1	1	0	1	0	1	0	0	2	2	0	1	0	0	0	0	0	0	0	1	0	0	1	4	.	.	0	.	.	7	-1	5	1	5	5	3	3	5	4	1	5	3	2	3	1	5	1
1	1	1	1	1	0	1	0	1	0	0	2	2	0	1	0	0	0	0	0	0	0	1	0	0	1	4	.	.	1	.	.	3	-1	5	1	5	5	1	5	3	5	1	5	4	2	2	4	3	2
1	1	1	1	1	1	1	0	1	0	0	2	2	0	1	0	0	0	0	0	0	0	1	0	0	1	4	.	.	0	.	.	6	-1	5	2	4	4	2	4	4	5	1	5	3	3	2	2	1	3
1	1	1	1	1	1	1	0	1	0	0	2	2	0	1	0	0	0	0	0	0	0	1	0	0	1	4	.	.	5	.	.	0	-1	4	1	5	4	1	5	4	5	5	1	5	3	3	4	5	4
1	1	1	1	1	0	2	0	0	0	0	2	2	0	1	0	0	0	0	0	0	0	1	0	0	1	4	.	.	5	.	.	1	-1	4	1	5	4	1	5	3	3	1	5	2	1	3	3	3	1
1	1	1	1	1	0	2	0	0	0	0	2	2	0	1	0	0	0	0	0	0	0	1	0	0	1	4	.	.	2	.	.	2	-1	2	3	3	4	3	3	4	5	2	4	3	1	3	4	5	3
1	1	1	1	1	0	2	0	0	0	0	2	2	0	1	0	0	0	0	0	0	0	1	0	0	1	4	.	.	0	.	.	1	0	5	1	5	5	3	3	3	4	2	4	2	2	3	2	2	4
1	1	1	1	1	0	1	0	1	0	0	2	2	0	1	0	0	0	0	0	0	0	1	0	0	1	4	.	.	3	.	.	5	0	4	2	4	3	1	5	5	3	4	2	2	1	5	3	2	5
0	1	0	1	1	0	2	0	0	0	0	2	2	0	1	0	0	0	0	0	0	0	1	0	0	1	4	.	.	.	.	.	.	0	0	3	3	4	3	3	4	4	3	3	3	2	3	3	3	5
0	1	0	1	1	1	1	0	1	0	0	2	2	0	1	0	0	0	0	0	0	0	1	0	0	1	4	.	.	.	.	.	.	0	5	1	5	5	3	3	5	5	4	2	5	1	3	3	4	1
0	1	0	1	1	0	1	0	1	0	0	2	2	0	1	0	0	0	0	0	0	0	1	0	0	1	4	.	.	.	.	.	.	0	4	3	3	4	1	5	3	5	3	3	1	2	1	4	4	3
0	1	0	1	1	0	1	0	1	0	0	2	2	0	1	0	0	0	0	0	0	0	1	0	0	1	4	.	.	.	.	.	.	0	5	2	4	4	1	5	2	5	1	5	3	1	2	5	3	1
0	1	0	1	1	0	1	0	1	0	0	2	2	0	1	0	0	0	0	0	0	0	1	0	0	1	4	.	.	.	.	.	.	0	4	2	4	4	1	5	4	5	2	4	4	2	4	4	2	0
0	1	0	1	1	1	1	0	1	0	0	2	2	0	1	0	0	0	0	0	0	0	1	0	0	1	4	.	.	.	.	.	.	0	4	1	5	4	2	4	4	3	2	4	3	1	2	2	2	3
0	1	0	1	1	1	2	0	0	0	0	2	2	0	1	0	0	0	0	0	0	0	1	0	0	1	4	.	.	.	.	.	.	5	5	2	4	5	1	5	5	5	3	3	2	2	2	5	5	2
0	1	0	1	1	1	1	0	1	0	0	2	2	0	1	0	0	0	0	0	0	0	1	0	0	1	4	.	.	.	.	.	.	3	5	3	3	4	5	1	5	4	3	3	2	2	5	2	5	3
0	1	0	1	1	0	2	0	0	0	0	2	2	0	1	0	0	0	0	0	0	0	1	0	0	1	4	.	.	.	.	.	.	3	0	3	3	5	4	2	4	5	2	4	1	1	4	4	3	2
0	1	0	1	1	0	1	0	1	0	0	2	2	0	1	0	0	0	0	0	0	0	1	0	0	1	4	.	.	.	.	.	.	4	4	3	3	4	4	2	4	2	3	3	3	2	2	4	3	1
0	1	0	1	1	0	2	0	0	0	0	2	2	0	1	0	0	0	0	0	0	0	1	0	0	1	4	.	.	.	.	.	.	2	5	1	5	4	1	5	5	2	0	0	2	1	2	3	2	4
0	1	0	1	1	1	1	0	1	0	0	2	2	0	1	0	0	0	0	0	0	0	1	0	0	1	4	.	.	.	.	.	.	2	3	2	4	4	1	5	4	3	2	4	3	1	2	4	4	3
0	1	0	1	1	1	1	0	1	0	0	2	2	0	1	0	0	0	0	0	0	0	1	0	0	1	4	.	.	.	.	.	.	6	3	2	4	3	5	1	5	3	2	4	0	3	4	3	3	1
0	1	0	1	1	0	2	0	0	0	0	2	2	0	1	0	0	0	0	0	0	0	1	0	0	1	4	.	.	.	.	.	.	7	0	3	3	4	2	4	4	4	2	4	2	1	2	0	2	2
0	1	0	1	1	0	2	0	0	0	0	2	2	0	1	0	0	0	0	0	0	0	1	0	0	1	4	.	.	.	.	.	.	4	4	1	5	4	1	5	4	5	1	5	3	1	2	4	2	3
0	1	0	1	1	0	1	0	1	0	0	2	2	0	1	0	0	0	0	0	0	0	1	0	0	1	4	.	.	.	.	.	.	0	4	1	5	4	3	3	4	2	2	4	2	2	3	2	2	2
0	1	0	1	1	0	1	0	1	0	0	2	2	0	1	0	0	0	0	0	0	0	1	0	0	1	4	.	.	.	.	.	.	0	4	2	4	3	2	4	4	4	2	4	2	1	3	2	4	4
0	1	0	1	1	0	1	0	1	0	0	2	2	0	1	0	0	0	0	0	0	0	1	0	0	1	4	.	.	.	.	.	.	0	5	3	3	5	1	5	5	5	2	4	5	2	4	1	4	4
0	1	0	1	1	1	1	0	1	0	0	2	2	0	1	0	0	0	0	0	0	0	1	0	0	1	4	.	.	.	.	.	.	0	5	1	5	4	2	4	4	5	2	4	4	1	4	3	5	3
0	1	0	1	1	0	1	0	1	0	0	2	2	0	1	0	0	0	0	0	0	0	1	0	0	1	4	.	.	.	.	.	.	1	3	3	3	4	4	2	4	3	1	5	3	2	2	3	3	1
0	1	0	1	1	0	3	0	0	1	0	2	2	0	1	0	0	0	0	0	0	0	1	0	0	1	4	.	.	.	.	.	.	4	3	1	5	4	1	5	4	5	3	3	1	1	2	3	2	3
0	1	0	1	1	0	1	0	1	0	0	2	2	0	1	0	0	0	0	0	0	0	1	0	0	1	4	.	.	.	.	.	.	4	5	4	2	5	1	5	4	4	1	5	2	1	2	2	4	1
0	1	0	1	1	0	1	0	1	0	0	2	2	0	1	0	0	0	0	0	0	0	1	0	0	1	4	.	.	.	.	.	.	4	5	3	3	5	2	4	5	1	5	1	3	1	2	5	5	5
0	1	0	1	1	0	1	0	1	0	0	2	2	0	1	0	0	0	0	0	0	0	1	0	0	1	4	.	.	.	.	.	.	3	4	2	4	5	1	5	4	5	4	2	5	3	3	3	3	3
0	1	0	1	1	1	2	0	0	0	0	2	2	0	1	0	0	0	0	0	0	0	1	0	0	1	4	.	.	.	.	.	.	3	1	1	5	1	1	5	1	3	1	5	1	1	1	1	1	1
0	1	0	1	1	0	1	0	1	0	0	2	2	0	1	0	0	0	0	0	0	0	1	0	0	1	4	.	.	.	.	.	.	3	4	3	3	4	2	4	3	2	3	3	3	1	2	3	3	2
0	1	0	1	1	0	2	0	0	0	0	2	2	0	1	0	0	0	0	0	0	0	1	0	0	1	4	.	.	.	.	.	.	4	1	5	1	4	1	5	3	3	1	5	1	1	3	1	1	1
0	1	0	1	1	0	1	0	1	0	0	2	2	0	1	0	0	0	0	0	0	0	1	0	0	1	4	.	.	.	.	.	.	0	3	3	3	4	2	4	4	4	2	4	4	2	2	4	4	4
0	1	0	1	1	0	2	0	0	0	0	2	2	0	1	0	0	0	0	0	0	0	1	0	0	1	4	.	.	.	.	.	.	3	5	3	3	4	1	5	5	5	3	3	3	1	4	4	4	2
0	1	0	1	1	0	2	0	0	0	0	2	2	0	1	0	0	0	0	0	0	0	1	0	0	1	4	.	.	.	.	.	.	13	4	1	5	4	1	5	3	3	3	3	3	2	2	4	4	2
0	1	0	1	1	0	2	0	0	0	0	2	2	0	1	0	0	0	0	0	0	0	1	0	0	1	4	.	.	.	.	.	.	7	4	3	3	4	2	4	4	3	1	5	3	1	2	1	2	2
0	1	0	1	1	1	1	0	1	0	0	2	2	0	1	0	0	0	0	0	0	0	1	0	0	1	4	.	.	.	.	.	.	7	5	2	4	5	2	4	5	4	3	3	3	1	3	5	3	2
0	1	0	1	1	0	2	0	0	0	0	2	2	0	1	0	0	0	0	0	0	0	1	0	0	1	4	.	.	.	.	.	.	5	2	1	5	3	1	5	4	5	2	4	2	1	2	2	2	4
0	1	0	1	1	0	1	0	1	0	0	2	2	0	1	0	0	0	0	0	0	0	1	0	0	1	4	.	.	.	.	.	.	2	5	3	3	5	4	2	5	5	2	4	1	1	4	3	5	4
0	1	0	1	1	0	1	0	1	0	0	2	2	0	1	0	0	0	0	0	0	0	1	0	0	1	4	.	.	.	.	.	.	4	5	1	5	5	1	5	5	2	1	5	3	2	2	2	3	2
0	1	0	1	1	0	1	0	1	0	0	2	2	0	1	0	0	0	0	0	0	0	1	0	0	1	4	.	.	.	.	.	.	1	2	4	2	3	1	5	4	4	4	2	1	1	4	5	3	2
0	1	0	1	1	0	2	0	0	0	0	2	2	0	1	0	0	0	0	0	0	0	1	0	0	1	4	.	.	.	.	.	.	1	5	5	1	5	5	1	5	5	3	3	4	3	5	5	5	3
0	1	0	1	1	0	2	0	0	0	0	2	2	0	1	0	0	0	0	0	0	0	1	0	0	1	4	.	.	.	.	.	.	12	1	5	1	1	5	1	4	5	1	5	1	1	1	1	1	1
0	1	0	1	1	0	2	0	0	0	0	2	2	0	1	0	0	0	0	0	0	0	1	0	0	1	4	.	.	.	.	.	.	12	3	5	1	3	5	1	4	1	1	5	1	1	2	4	4	1
0	1	0	1	1	0	2	0	0	0	0	2	2	0	1	0	0	0	0	0	0	0	1	0	0	1	4	.	.	.	.	.	.	12	3	4	2	4	5	1	4	1	1	5	1	1	1	1	1	3
0	1	0	1	1	0	2	0	0	0	0	2	2	0	1	0	0	0	0	0	0	0	1	0	0	1	4	.	.	.	.	.	.	4	5	2	4	4	3	3	5	4	1	5	3	1	2	2	1	2
0	1	0	1	1	0	1	0	1	0	0	2	2	0	1	0	0	0	0	0	0	0	1	0	0	1	4	.	.	.	.	.	.	0	3	2	4	4	1	5	4	4	1	5	2	1	3	2	2	1
0	1	0	1	1	0	1	0	1	0	0	2	2	0	1	0	0	0	0	0	0	0	1	0	0	1	4	.	.	.	.	.	.	0	4	2	4	4	3	3	4	4	3	3	2	2	3	3	3	2
0	1	0	1	1	1	1	0	1	0	0	2	2	0	1	0	0	0	0	0	0	0	1	0	0	1	4	.	.	.	.	.	.	0	4	1	5	3	0	0	5	4	2	4	2	2	4	3	3	2
0	1	0	1	1	1	1	0	1	0	0	2	2	0	1	0	0	0	0	0	0	0	1	0	0	1	4	.	.	.	.	.	.	0	3	1	5	5	2	4	4	5	2	4	1	1	4	4	4	1
0	1	0	1	1	0	1	0	1	0	0	2	2	0	1	0	0	0	0	0	0	0	1	0	0	1	4	.	.	.	.	.	.	0	4	1	5	4	1	5	4	4	3	3	2	1	1	2	3	1
0	1	0	1	1	0	1	0	1	0	0	2	2	0	1	0	0	0	0	0	0	0	1	0	0	1	4	.	.	.	.	.	.	0	4	2	4	5	1	5	3	3	1	5	3	4	4	3	4	2
0	1	0	1	1	0	2	0	0	0	0	2	2	0	1	0	0	0	0	0	0	0	1	0	0	1	4	.	.	.	.	.	.	0	4	3	3	4	4	2	3	2	4	2	4	0	1	3	2	5
0	1	0	1	1	1	1	0	1	0	0	2	2	0	1	0	0	0	0	0	0	0	1	0	0	1	4	.	.	.	.	.	.	0	3	2	4	4	1	5	3	4	1	5	1	1	1	2	2	2
0	1	0	1	1	1	1	0	1	0	0	2	2	0	1	0	0	0	0	0	0	0	1	0	0	1	4	.	.	.	.	.	.	0	3	2	4	4	1	5	4	2	1	5	1	1	2	2	3	1
1	1	1	1	1	1	1	0	1	0	0	0	0	1	0	0	0	0	0	0	0	1	0	0	0	1	4	.	.	0	.	.	1	0	4	3	3	5	1	5	4	5	2	4	0	1	2	2	4	3
1	1	1	1	1	0	2	0	0	0	0	0	0	1	0	0	0	0	0	0	0	1	0	0	0	1	4	.	.	5	.	.	3	0	5	2	4	5	2	4	5	5	3	3	4	3	3	4	5	3
1	1	1	1	1	0	2	0	0	0	0	0	0	1	0	0	0	0	0	0	0	1	0	0	0	1	4	.	.	1	.	.	0	0	5	3	3	5	1	5	4	4	2	4	3	2	1	1	4	1
1	1	1	1	1	0	1	0	1	0	0	0	0	1	0	0	0	0	0	0	0	1	0	0	0	1	4	.	.	1	.	.	1	0	4	4	2	4	1	5	4	4	1	5	4	3	2	4	3	3
1	1	1	1	1	1	2	0	0	0	0	0	0	1	0	0	0	0	0	0	0	1	0	0	0	1	4	.	.	5	.	.	6	0	4	2	4	4	1	5	1	5	1	5	5	3	3	5	5	3
1	1	1	1	1	0	2	0	0	0	0	0	0	1	0	0	0	0	0	0	0	1	0	0	0	1	4	.	.	2	.	.	0	0	4	1	5	4	1	5	3	4	1	5	4	2	3	4	4	3
1	1	1	1	1	0	1	0	1	0	0	0	0	1	0	0	0	0	0	0	0	1	0	0	0	1	4	.	.	5	.	.	5	0	4	4	2	5	0	0	0	4	2	4	3	3	5	2	5	1
1	1	1	1	1	0	1	0	1	0	0	0	0	1	0	0	0	0	0	0	0	1	0	0	0	1	4	.	.	0	.	.	6	0	3	2	4	3	2	4	3	4	1	5	3	2	3	2	0	0
1	1	1	1	1	0	2	0	0	0	0	0	0	1	0	0	0	0	0	0	0	1	0	0	0	1	4	.	.	5	.	.	5	0	5	1	5	4	2	4	3	5	1	5	4	3	2	4	5	2
1	1	1	1	1	0	2	0	0	0	0	0	0	1	0	0	0	0	0	0	0	1	0	0	0	1	4	.	.	0	.	.	2	0	3	2	4	3	2	4	3	4	2	4	2	2	2	2	2	2
1	1	1	1	1	0	2	0	0	0	0	0	0	1	0	0	0	0	0	0	0	1	0	0	0	1	4	.	.	2	.	.	6	7	4	2	4	4	3	3	5	5	2	4	4	3	4	4	4	4
1	1	1	1	1	0	1	0	1	0	0	0	0	1	0	0	0	0	0	0	0	1	0	0	0	1	4	.	.	2	.	.	0	1	3	3	3	3	1	5	3	4	2	4	3	2	2	4	4	4
1	1	1	1	1	0	1	0	1	0	0	0	0	1	0	0	0	0	0	0	0	1	0	0	0	1	4	.	.	2	.	.	1	1	4	2	4	4	2	4	4	5	2	4	4	2	3	4	2	3
1	1	1	1	1	1	2	0	0	0	0	0	0	1	0	0	0	0	0	0	0	1	0	0	0	1	4	.	.	1	.	.	6	2	4	2	4	4	2	4	4	4	1	5	2	1	2	2	3	2
1	1	1	1	1	0	2	0	0	0	0	0	0	1	0	0	0	0	0	0	0	1	0	0	0	1	4	.	.	0	.	.	4	7	4	1	5	4	1	5	4	5	1	5	2	2	1	3	4	1
1	1	1	1	1	0	2	0	0	0	0	0	0	1	0	0	0	0	0	0	0	1	0	0	0	1	4	.	.	0	.	.	5	13	3	4	2	4	1	5	3	5	1	5	4	2	4	5	4	1
1	1	1	1	1	1	1	0	1	0	0	0	0	1	0	0	0	0	0	0	0	1	0	0	0	1	4	.	.	3	.	.	6	8	5	1	5	3	1	5	4	3	2	4	3	2	4	3	5	2
1	1	1	1	1	0	2	0	0	0	0	0	0	1	0	0	0	0	0	0	0	1	0	0	0	1	4	.	.	2	.	.	99	8	4	2	4	4	1	5	4	4	1	5	3	2	3	4	5	1
1	1	1	1	1	0	2	0	0	0	0	0	0	1	0	0	0	0	0	0	0	1	0	0	0	1	4	.	.	5	.	.	3	3	4	4	2	5	2	4	5	5	1	5	3	2	5	4	5	3
1	1	1	1	1	0	1	0	1	0	0	0	0	1	0	0	0	0	0	0	0	1	0	0	0	1	4	.	.	2	.	.	3	0	3	1	5	4	1	5	3	4	4	2	3	2	4	4	2	5
1	1	1	1	1	0	2	0	0	0	0	0	0	1	0	0	0	0	0	0	0	1	0	0	0	1	4	.	.	2	.	.	7	3	4	3	3	4	2	4	4	4	2	4	3	3	3	3	2	2
1	1	1	1	1	0	2	0	0	0	0	0	0	1	0	0	0	0	0	0	0	1	0	0	0	1	4	.	.	0	.	.	1	3	2	2	4	4	1	5	3	4	1	5	3	2	2	4	4	2
1	1	1	1	1	0	2	0	0	0	0	0	0	1	0	0	0	0	0	0	0	1	0	0	0	1	4	.	.	0	.	.	2	3	4	5	1	4	1	5	3	5	1	5	3	1	1	3	3	3
1	1	1	1	1	0	2	0	0	0	0	0	0	1	0	0	0	0	0	0	0	1	0	0	0	1	4	.	.	0	.	.	5	13	4	3	3	4	1	5	3	5	2	4	3	2	3	5	4	1
1	1	1	1	1	0	2	0	0	0	0	0	0	1	0	0	0	0	0	0	0	1	0	0	0	1	4	.	.	3	.	.	1	7	4	2	4	3	3	3	3	3	3	3	3	3	3	3	3	3
1	1	1	1	1	1	2	0	0	0	0	0	0	1	0	0	0	0	0	0	0	1	0	0	0	1	4	.	.	1	.	.	7	2	4	2	4	4	1	5	5	4	1	5	2	2	3	4	4	3
1	1	1	1	1	0	1	0	1	0	0	0	0	1	0	0	0	0	0	0	0	1	0	0	0	1	4	.	.	0	.	.	1	0	4	3	3	4	1	5	3	5	1	5	5	1	3	2	5	1
1	1	1	1	1	1	2	0	0	0	0	0	0	1	0	0	0	0	0	0	0	1	0	0	0	1	4	.	.	1	.	.	7	0	3	2	4	4	2	4	4	4	2	4	2	2	2	4	4	0
1	1	1	1	1	1	2	0	0	0	0	0	0	1	0	0	0	0	0	0	0	1	0	0	0	1	4	.	.	1	.	.	7	2	4	1	5	5	1	5	4	3	1	5	1	1	1	4	1	1
1	1	1	1	1	0	2	0	0	0	0	0	0	1	0	0	0	0	0	0	0	1	0	0	0	1	4	.	.	5	.	.	6	1	5	2	4	4	2	4	5	4	2	4	4	2	3	4	4	1
1	1	1	1	1	1	2	0	0	0	0	0	0	1	0	0	0	0	0	0	0	1	0	0	0	1	4	.	.	2	.	.	8	1	4	2	4	5	2	4	3	5	1	5	2	2	3	4	5	3
1	1	1	1	1	1	2	0	0	0	0	0	0	1	0	0	0	0	0	0	0	1	0	0	0	1	4	.	.	5	.	.	3	0	4	2	4	5	3	3	5	5	3	3	4	1	3	4	5	2
1	1	1	1	1	0	1	0	1	0	0	0	0	1	0	0	0	0	0	0	0	1	0	0	0	1	4	.	.	1	.	.	5	0	4	2	4	5	1	5	4	4	1	5	4	3	3	2	4	2
1	1	1	1	1	0	2	0	0	0	0	0	0	1	0	0	0	0	0	0	0	1	0	0	0	1	4	.	.	5	.	.	4	0	5	2	4	4	1	5	4	1	3	3	5	2	4	5	5	1
1	1	1	1	1	1	2	0	0	0	0	0	0	1	0	0	0	0	0	0	0	1	0	0	0	1	4	.	.	1	.	.	1	0	5	3	3	5	1	5	5	5	1	5	5	1	5	5	5	3
1	1	1	1	1	0	1	0	1	0	0	0	0	1	0	0	0	0	0	0	0	1	0	0	0	1	4	.	.	1	.	.	2	0	3	4	2	3	1	5	3	4	1	5	4	1	3	2	5	3
1	1	1	1	1	0	2	0	0	0	0	0	0	1	0	0	0	0	0	0	0	1	0	0	0	1	4	.	.	0	.	.	4	0	4	1	5	2	1	5	2	4	3	3	1	3	3	4	5	4
1	1	1	1	1	0	2	0	0	0	0	0	0	1	0	0	0	0	0	0	0	1	0	0	0	1	4	.	.	5	.	.	2	0	4	1	5	4	1	5	4	5	1	5	4	1	2	3	4	3
1	1	1	1	1	0	1	0	1	0	0	0	0	1	0	0	0	0	0	0	0	1	0	0	0	1	4	.	.	2	.	.	3	0	3	2	4	1	1	5	1	5	3	3	1	1	3	3	4	1
1	1	1	1	1	0	1	0	1	0	0	0	0	1	0	0	0	0	0	0	0	1	0	0	0	1	4	.	.	5	.	.	3	3	4	1	5	4	1	5	4	5	1	5	4	2	3	3	5	0
1	1	1	1	1	1	1	0	1	0	0	0	0	1	0	0	0	0	0	0	0	1	0	0	0	1	4	.	.	3	.	.	6	5	3	2	4	4	2	4	4	4	2	4	3	1	4	4	5	3
1	1	1	1	1	0	1	0	1	0	0	0	0	1	0	0	0	0	0	0	0	1	0	0	0	1	4	.	.	0	.	.	2	3	3	4	2	2	1	5	4	2	1	5	1	2	1	3	3	1
1	1	1	1	1	1	2	0	0	0	0	0	0	1	0	0	0	0	0	0	0	1	0	0	0	1	4	.	.	2	.	.	8	6	5	2	4	5	2	4	5	5	1	5	3	4	4	5	5	2
1	1	1	1	1	1	1	0	1	0	0	0	0	1	0	0	0	0	0	0	0	1	0	0	0	1	4	.	.	1	.	.	6	2	4	2	4	5	2	4	4	3	1	5	1	1	3	3	4	5
1	1	1	1	1	1	1	0	1	0	0	0	0	1	0	0	0	0	0	0	0	1	0	0	0	1	4	.	.	1	.	.	5	6	5	1	5	5	1	5	5	5	3	3	4	4	5	5	5	5
1	1	1	1	1	0	1	0	1	0	0	0	0	1	0	0	0	0	0	0	0	1	0	0	0	1	4	.	.	0	.	.	3	2	5	2	4	5	3	3	5	5	1	5	3	2	4	2	5	1
1	1	1	1	1	0	2	0	0	0	0	0	0	1	0	0	0	0	0	0	0	1	0	0	0	1	4	.	.	5	.	.	3	2	5	4	2	3	1	5	3	5	3	3	2	4	3	5	5	1
1	1	1	1	1	1	1	0	1	0	0	0	0	1	0	0	0	0	0	0	0	1	0	0	0	1	4	.	.	5	.	.	8	2	4	2	4	5	2	4	5	3	2	4	4	1	4	4	3	1
1	1	1	1	1	0	2	0	0	0	0	0	0	1	0	0	0	0	0	0	0	1	0	0	0	1	4	.	.	5	.	.	4	3	4	2	4	2	3	3	3	5	2	4	4	2	4	5	5	3
1	1	1	1	1	0	2	0	0	0	0	0	0	1	0	0	0	0	0	0	0	1	0	0	0	1	4	.	.	0	.	.	2	3	0	0	0	0	0	0	0	0	0	0	0	0	0	0	0	0
1	1	1	1	1	1	2	0	0	0	0	0	0	1	0	0	0	0	0	0	0	1	0	0	0	1	4	.	.	5	.	.	0	3	5	1	5	5	1	5	5	5	1	5	2	1	3	5	3	2
1	1	1	1	1	1	2	0	0	0	0	0	0	1	0	0	0	0	0	0	0	1	0	0	0	1	4	.	.	2	.	.	2	5	4	2	4	4	4	2	2	3	2	4	2	2	2	3	3	1
1	1	1	1	1	1	2	0	0	0	0	0	0	1	0	0	0	0	0	0	0	1	0	0	0	1	4	.	.	5	.	.	2	-1	2	2	4	4	1	5	3	2	1	5	1	1	1	1	4	1
1	1	1	1	1	0	2	0	0	0	0	0	0	1	0	0	0	0	0	0	0	1	0	0	0	1	4	.	.	0	.	.	5	-1	3	2	4	4	1	5	4	4	1	5	1	1	1	2	4	5
1	1	1	1	1	0	1	0	1	0	0	0	0	1	0	0	0	0	0	0	0	1	0	0	0	1	4	.	.	0	.	.	7	-1	3	3	3	3	3	3	3	3	3	3	3	3	3	3	3	3
1	1	1	1	1	0	2	0	0	0	0	0	0	1	0	0	0	0	0	0	0	1	0	0	0	1	4	.	.	0	.	.	7	-1	4	1	5	4	1	5	4	4	2	4	2	3	2	3	4	2
1	1	1	1	1	0	99	-1	-1	-1	-1	0	0	1	0	0	0	0	0	0	0	1	0	0	0	1	4	.	.	5	.	.	0	0	2	2	4	4	3	3	3	5	1	5	3	3	2	2	4	1
0	1	0	1	1	0	1	0	1	0	0	0	0	1	0	0	0	0	0	0	0	1	0	0	0	1	4	.	.	.	.	.	.	8	4	3	3	4	3	3	4	4	2	4	3	1	4	2	0	3
0	1	0	1	1	0	2	0	0	0	0	0	0	1	0	0	0	0	0	0	0	1	0	0	0	1	4	.	.	.	.	.	.	0	2	2	4	3	1	5	3	3	1	5	2	1	1	3	4	1
0	1	0	1	1	0	1	0	1	0	0	0	0	1	0	0	0	0	0	0	0	1	0	0	0	1	4	.	.	.	.	.	.	0	0	0	0	0	0	0	0	0	0	0	0	0	0	0	0	0
0	1	0	1	1	1	1	0	1	0	0	0	0	1	0	0	0	0	0	0	0	1	0	0	0	1	4	.	.	.	.	.	.	5	4	3	3	3	4	2	4	5	1	5	2	4	4	4	3	3
0	1	0	1	1	1	2	0	0	0	0	0	0	1	0	0	0	0	0	0	0	1	0	0	0	1	4	.	.	.	.	.	.	5	3	3	3	3	2	4	4	4	2	4	3	1	2	3	4	4
0	1	0	1	1	1	1	0	1	0	0	0	0	1	0	0	0	0	0	0	0	1	0	0	0	1	4	.	.	.	.	.	.	5	3	3	3	4	2	4	3	5	0	0	4	2	3	5	5	2
0	1	0	1	1	1	1	0	1	0	0	0	0	1	0	0	0	0	0	0	0	1	0	0	0	1	4	.	.	.	.	.	.	5	4	1	5	3	1	5	5	5	2	4	3	1	3	4	4	3
0	1	0	1	1	0	2	0	0	0	0	0	0	1	0	0	0	0	0	0	0	1	0	0	0	1	4	.	.	.	.	.	.	3	2	1	5	4	1	5	2	5	2	4	2	1	2	2	3	1
0	1	0	1	1	0	2	0	0	0	0	0	0	1	0	0	0	0	0	0	0	1	0	0	0	1	4	.	.	.	.	.	.	3	4	1	5	4	2	4	4	5	1	5	2	1	1	4	4	1
0	1	0	1	1	1	1	0	1	0	0	0	0	1	0	0	0	0	0	0	0	1	0	0	0	1	4	.	.	.	.	.	.	2	4	4	2	4	4	2	4	5	4	2	2	0	3	5	4	2
0	1	0	1	1	0	1	0	1	0	0	0	0	1	0	0	0	0	0	0	0	1	0	0	0	1	4	.	.	.	.	.	.	6	4	3	3	4	2	4	4	4	2	4	3	2	3	4	2	4
0	1	0	1	1	0	1	0	1	0	0	0	0	1	0	0	0	0	0	0	0	1	0	0	0	1	4	.	.	.	.	.	.	0	3	2	4	4	1	5	4	4	1	5	2	1	1	4	5	3
0	1	0	1	1	1	1	0	1	0	0	0	0	1	0	0	0	0	0	0	0	1	0	0	0	1	4	.	.	.	.	.	.	2	4	1	5	3	2	4	4	5	2	4	1	1	2	3	2	1
0	1	0	1	1	1	1	0	1	0	0	0	0	1	0	0	0	0	0	0	0	1	0	0	0	1	4	.	.	.	.	.	.	2	4	4	2	4	3	3	4	5	4	2	3	1	3	4	2	1
0	1	0	1	1	0	1	0	1	0	0	0	0	1	0	0	0	0	0	0	0	1	0	0	0	1	4	.	.	.	.	.	.	3	4	4	2	2	1	5	3	3	1	5	3	1	2	3	4	1
0	1	0	1	1	1	2	0	0	0	0	0	0	1	0	0	0	0	0	0	0	1	0	0	0	1	4	.	.	.	.	.	.	0	3	4	2	4	2	4	5	4	2	4	2	1	3	4	5	2
0	1	0	1	1	0	2	0	0	0	0	0	0	1	0	0	0	0	0	0	0	1	0	0	0	1	4	.	.	.	.	.	.	0	4	1	5	3	0	0	0	4	2	4	1	3	1	2	4	2
0	1	0	1	1	0	2	0	0	0	0	0	0	1	0	0	0	0	0	0	0	1	0	0	0	1	4	.	.	.	.	.	.	0	4	2	4	4	2	4	3	4	1	5	2	1	2	4	5	3
0	1	0	1	1	0	2	0	0	0	0	0	0	1	0	0	0	0	0	0	0	1	0	0	0	1	4	.	.	.	.	.	.	0	3	1	5	3	1	5	4	5	2	4	3	1	2	2	4	1
0	1	0	1	1	0	1	0	1	0	0	0	0	1	0	0	0	0	0	0	0	1	0	0	0	1	4	.	.	.	.	.	.	0	2	0	0	1	1	5	2	5	1	5	2	1	1	2	2	2
0	1	0	1	1	0	1	0	1	0	0	0	0	1	0	0	0	0	0	0	0	1	0	0	0	1	4	.	.	.	.	.	.	0	1	1	5	4	1	5	4	5	1	5	1	1	1	1	1	1
0	1	0	1	1	0	2	0	0	0	0	0	0	1	0	0	0	0	0	0	0	1	0	0	0	1	4	.	.	.	.	.	.	1	5	2	4	4	2	4	5	4	2	4	2	1	1	2	2	1
0	1	0	1	1	1	2	0	0	0	0	0	0	1	0	0	0	0	0	0	0	1	0	0	0	1	4	.	.	.	.	.	.	2	4	1	5	5	1	5	4	3	1	5	1	1	1	3	1	1
0	1	0	1	1	0	2	0	0	0	0	0	0	1	0	0	0	0	0	0	0	1	0	0	0	1	4	.	.	.	.	.	.	3	4	2	4	4	1	5	5	3	2	4	2	1	2	3	4	3
0	1	0	1	1	0	2	0	0	0	0	0	0	1	0	0	0	0	0	0	0	1	0	0	0	1	4	.	.	.	.	.	.	7	4	3	3	4	3	3	4	2	4	2	2	1	2	4	3	1
0	1	0	1	1	0	2	0	0	0	0	0	0	1	0	0	0	0	0	0	0	1	0	0	0	1	4	.	.	.	.	.	.	3	4	2	4	4	2	4	4	4	2	4	2	1	4	3	3	0
0	1	0	1	1	0	1	0	1	0	0	0	0	1	0	0	0	0	0	0	0	1	0	0	0	1	4	.	.	.	.	.	.	3	4	3	3	4	1	5	5	3	2	4	1	1	2	4	5	2
0	1	0	1	1	0	1	0	1	0	0	0	0	1	0	0	0	0	0	0	0	1	0	0	0	1	4	.	.	.	.	.	.	3	4	2	4	5	2	4	4	4	1	5	2	3	2	3	3	4
0	1	0	1	1	0	2	0	0	0	0	0	0	1	0	0	0	0	0	0	0	1	0	0	0	1	4	.	.	.	.	.	.	3	4	3	3	4	2	4	4	4	2	4	2	2	2	4	5	0
0	1	0	1	1	1	2	0	0	0	0	0	0	1	0	0	0	0	0	0	0	1	0	0	0	1	4	.	.	.	.	.	.	2	4	2	4	3	1	5	4	5	3	3	3	1	4	3	4	2
0	1	0	1	1	0	1	0	1	0	0	0	0	1	0	0	0	0	0	0	0	1	0	0	0	1	4	.	.	.	.	.	.	4	4	3	3	4	2	4	4	3	1	5	3	2	3	2	4	3
0	1	0	1	1	0	1	0	1	0	0	0	0	1	0	0	0	0	0	0	0	1	0	0	0	1	4	.	.	.	.	.	.	7	3	1	5	4	2	4	5	3	2	4	1	1	2	1	5	5
0	1	0	1	1	0	1	0	1	0	0	0	0	1	0	0	0	0	0	0	0	1	0	0	0	1	4	.	.	.	.	.	.	5	2	2	4	3	1	5	3	4	1	5	3	3	3	2	4	1
0	1	0	1	1	0	1	0	1	0	0	0	0	1	0	0	0	0	0	0	0	1	0	0	0	1	4	.	.	.	.	.	.	3	3	3	3	3	3	3	3	3	3	3	3	3	3	3	3	3
0	1	0	1	1	0	2	0	0	0	0	0	0	1	0	0	0	0	0	0	0	1	0	0	0	1	4	.	.	.	.	.	.	0	4	2	4	4	1	5	4	5	4	2	4	1	3	3	4	2
0	1	0	1	1	0	2	0	0	0	0	0	0	1	0	0	0	0	0	0	0	1	0	0	0	1	4	.	.	.	.	.	.	7	3	2	4	4	2	4	4	5	4	2	3	2	2	4	3	4
0	1	0	1	1	0	1	0	1	0	0	0	0	1	0	0	0	0	0	0	0	1	0	0	0	1	4	.	.	.	.	.	.	6	4	3	3	4	1	5	0	5	3	3	3	1	2	2	3	2
0	1	0	1	1	1	1	0	1	0	0	0	0	1	0	0	0	0	0	0	0	1	0	0	0	1	4	.	.	.	.	.	.	3	4	1	5	3	1	5	4	4	1	5	2	1	2	3	2	2
0	1	0	1	1	0	1	0	1	0	0	0	0	1	0	0	0	0	0	0	0	1	0	0	0	1	4	.	.	.	.	.	.	3	3	2	4	4	1	5	2	5	2	4	2	2	2	4	4	2
0	1	0	1	1	0	1	0	1	0	0	0	0	1	0	0	0	0	0	0	0	1	0	0	0	1	4	.	.	.	.	.	.	3	4	1	5	4	1	5	4	4	1	5	4	1	3	3	2	1
0	1	0	1	1	1	2	0	0	0	0	0	0	1	0	0	0	0	0	0	0	1	0	0	0	1	4	.	.	.	.	.	.	3	5	1	5	5	1	5	3	5	2	4	3	1	1	5	3	3
0	1	0	1	1	1	1	0	1	0	0	0	0	1	0	0	0	0	0	0	0	1	0	0	0	1	4	.	.	.	.	.	.	6	4	1	5	4	2	4	5	4	3	3	1	1	2	4	4	0
0	1	0	1	1	0	1	0	1	0	0	0	0	1	0	0	0	0	0	0	0	1	0	0	0	1	4	.	.	.	.	.	.	3	4	3	3	4	2	4	4	5	1	5	4	2	3	5	5	2
0	1	0	1	1	0	2	0	0	0	0	0	0	1	0	0	0	0	0	0	0	1	0	0	0	1	4	.	.	.	.	.	.	0	2	1	5	4	3	3	3	5	2	4	2	1	3	4	4	2
0	1	0	1	1	0	1	0	1	0	0	0	0	1	0	0	0	0	0	0	0	1	0	0	0	1	4	.	.	.	.	.	.	6	1	2	4	2	1	5	3	4	1	5	1	1	1	2	1	2
0	1	0	1	1	1	2	0	0	0	0	0	0	1	0	0	0	0	0	0	0	1	0	0	0	1	4	.	.	.	.	.	.	5	4	2	4	3	2	4	4	4	2	4	3	2	3	4	3	2
0	1	0	1	1	1	1	0	1	0	0	0	0	1	0	0	0	0	0	0	0	1	0	0	0	1	4	.	.	.	.	.	.	5	3	1	5	2	1	5	3	5	2	4	4	1	3	2	3	4
0	1	0	1	1	0	1	0	1	0	0	0	0	1	0	0	0	0	0	0	0	1	0	0	0	1	4	.	.	.	.	.	.	2	3	1	5	4	1	5	3	4	1	5	2	1	1	2	2	1
0	1	0	1	1	1	2	0	0	0	0	0	0	1	0	0	0	0	0	0	0	1	0	0	0	1	4	.	.	.	.	.	.	2	0	3	3	2	2	4	4	4	1	5	1	1	2	2	2	4
0	1	0	1	1	0	2	0	0	0	0	0	0	1	0	0	0	0	0	0	0	1	0	0	0	1	4	.	.	.	.	.	.	99	1	5	1	4	1	5	3	3	3	3	1	1	1	1	1	1
0	1	0	1	1	0	1	0	1	0	0	0	0	1	0	0	0	0	0	0	0	1	0	0	0	1	4	.	.	.	.	.	.	1	3	2	4	4	2	4	4	1	2	4	1	1	2	1	4	1
0	1	0	1	1	0	1	0	1	0	0	0	0	1	0	0	0	0	0	0	0	1	0	0	0	1	4	.	.	.	.	.	.	0	4	3	3	4	1	5	4	4	1	5	1	1	3	2	5	1
0	1	0	1	1	0	2	0	0	0	0	0	0	1	0	0	0	0	0	0	0	1	0	0	0	1	4	.	.	.	.	.	.	0	5	3	3	4	2	4	4	5	2	4	4	1	5	5	5	2
0	1	0	1	1	1	1	0	1	0	0	0	0	1	0	0	0	0	0	0	0	1	0	0	0	1	4	.	.	.	.	.	.	0	3	1	5	4	1	5	5	5	2	4	2	1	3	2	3	1
0	1	0	1	1	0	1	0	1	0	0	0	0	1	0	0	0	0	0	0	0	1	0	0	0	1	4	.	.	.	.	.	.	0	1	1	5	4	1	5	3	5	1	5	5	1	2	2	5	1
0	1	0	1	1	1	2	0	0	0	0	0	0	1	0	0	0	0	0	0	0	1	0	0	0	1	4	.	.	.	.	.	.	0	4	2	4	4	1	5	4	5	2	4	3	1	2	5	2	1
0	1	0	1	1	1	1	0	1	0	0	0	0	1	0	0	0	0	0	0	0	1	0	0	0	1	4	.	.	.	.	.	.	0	4	2	4	5	1	5	3	3	2	4	2	1	1	3	3	4
0	1	0	1	1	1	1	0	1	0	0	0	0	1	0	0	0	0	0	0	0	1	0	0	0	1	4	.	.	.	.	.	.	0	3	3	3	4	1	5	4	3	1	5	5	1	2	3	4	2
0	1	0	1	1	0	2	0	0	0	0	0	0	1	0	0	0	0	0	0	0	1	0	0	0	1	4	.	.	.	.	.	.	0	3	2	4	4	1	5	4	4	1	5	3	1	3	4	3	3
0	1	0	1	1	1	2	0	0	0	0	0	0	1	0	0	0	0	0	0	0	1	0	0	0	1	4	.	.	.	.	.	.	0	3	3	3	4	1	5	4	2	1	5	2	1	1	3	2	2
0	1	0	1	1	0	1	0	1	0	0	0	0	1	0	0	0	0	0	0	0	1	0	0	0	1	4	.	.	.	.	.	.	0	3	2	4	2	1	5	3	4	1	5	1	1	0	0	2	1
1	0	0	1	4	1	0	1	0	0	0	0	0	1	0	0	0	0	0	0	0	1	0	0	0	.	5	.	.	3	.	.	-1	9	0	1	5	2	3	3	2	5	2	4	3	1	4	5	2	1
1	0	0	1	4	1	2	0	0	0	0	0	0	1	0	0	0	0	0	0	0	1	0	0	0	.	2	.	.	3	.	.	-1	9	1	4	2	2	0	0	2	4	2	4	5	5	5	5	5	5
1	0	0	1	4	0	2	0	0	0	0	10	0	1	0	0	0	0	0	0	0	1	0	0	0	1	4	.	.	2	.	.	-1	7	1	5	1	2	5	1	2	1	1	5	5	5	1	1	1	1
1	0	0	1	4	1	2	0	0	0	0	10	0	1	0	0	0	0	0	0	0	1	0	0	0	1	4	.	.	5	.	.	-1	0	3	1	5	3	2	4	4	5	1	5	3	1	2	2	2	3
1	0	0	1	4	0	2	0	0	0	0	10	0	1	0	0	0	0	0	0	0	1	0	0	0	0	1	.	.	0	.	.	-1	0	4	2	4	5	2	4	4	4	1	5	1	1	1	3	4	1
1	0	0	1	4	0	2	0	0	0	0	10	0	1	0	0	0	0	0	0	0	1	0	0	0	0	1	.	.	0	.	.	-1	0	4	1	5	4	3	3	4	5	4	2	4	1	4	3	1	5
1	0	0	1	4	0	2	0	0	0	0	10	0	1	0	0	0	0	0	0	0	1	0	0	0	0	1	.	.	2	.	.	-1	0	4	3	3	3	3	3	4	2	2	4	2	2	2	4	4	1
1	0	0	1	4	1	1	0	1	0	0	10	0	1	0	0	0	0	0	0	0	1	0	0	0	1	4	.	.	5	.	.	-1	0	0	0	0	0	0	0	0	0	0	0	0	0	0	0	0	0
1	0	0	1	4	1	2	0	0	0	0	10	0	1	0	0	0	0	0	0	0	1	0	0	0	1	4	.	.	5	.	.	-1	0	3	5	1	3	2	4	2	2	1	5	3	2	2	3	3	2
1	0	0	1	4	0	1	0	1	0	0	10	0	1	0	0	0	0	0	0	0	1	0	0	0	1	4	.	.	0	.	.	-1	0	4	1	5	4	1	5	4	4	1	5	1	1	1	1	4	3
1	0	0	1	4	1	2	0	0	0	0	10	0	1	0	0	0	0	0	0	0	1	0	0	0	1	4	.	.	1	.	.	-1	0	5	3	3	4	2	4	5	4	2	4	4	2	3	4	5	3
1	0	0	1	4	0	1	0	1	0	0	10	0	1	0	0	0	0	0	0	0	1	0	0	0	1	4	.	.	0	.	.	-1	0	1	2	4	3	2	4	3	3	3	3	4	3	2	3	4	3
1	0	0	1	4	0	2	0	0	0	0	10	0	1	0	0	0	0	0	0	0	1	0	0	0	0	1	.	.	2	.	.	-1	0	3	1	5	4	4	2	4	5	1	5	3	1	5	5	5	5
1	0	0	1	4	1	2	0	0	0	0	10	0	1	0	0	0	0	0	0	0	1	0	0	0	1	4	.	.	2	.	.	-1	0	4	1	5	4	3	3	5	4	1	5	2	1	0	4	4	4
1	0	0	1	4	1	2	0	0	0	0	10	0	1	0	0	0	0	0	0	0	1	0	0	0	1	4	.	.	2	.	.	-1	0	3	3	3	3	2	4	2	2	1	5	1	1	2	2	1	1
1	0	0	1	4	1	2	0	0	0	0	10	0	1	0	0	0	0	0	0	0	1	0	0	0	1	4	.	.	1	.	.	-1	0	5	1	5	4	4	2	5	4	1	5	4	1	1	5	5	3
1	0	0	1	4	1	2	0	0	0	0	10	0	1	0	0	0	0	0	0	0	1	0	0	0	1	4	.	.	1	.	.	-1	0	4	2	4	4	2	4	4	4	1	5	2	1	4	5	5	3
1	0	0	1	4	1	1	0	1	0	0	10	0	1	0	0	0	0	0	0	0	1	0	0	0	1	4	.	.	2	.	.	-1	0	3	1	5	3	1	5	5	3	1	5	1	1	1	5	3	1
1	0	0	1	4	1	1	0	1	0	0	10	0	1	0	0	0	0	0	0	0	1	0	0	0	1	4	.	.	4	.	.	-1	0	0	0	0	0	0	0	0	0	0	0	0	0	0	0	0	0
1	0	0	1	4	1	2	0	0	0	0	10	0	1	0	0	0	0	0	0	0	1	0	0	0	1	4	.	.	2	.	.	-1	0	0	5	1	4	2	4	4	4	2	4	2	1	3	2	5	2
1	0	0	1	4	0	0	1	0	0	0	10	0	1	0	0	0	0	0	0	0	1	0	0	0	1	4	.	.	1	.	.	-1	0	2	5	1	4	4	2	4	4	2	4	2	2	4	4	4	4
1	0	0	1	4	1	1	0	1	0	0	10	0	1	0	0	0	0	0	0	0	1	0	0	0	1	4	.	.	2	.	.	-1	0	4	2	4	4	2	4	4	5	2	4	3	2	2	4	5	2
1	0	0	1	4	0	99	-1	-1	-1	-1	10	0	1	0	0	0	0	0	0	0	1	0	0	0	0	1	.	.	0	.	.	-1	0	2	1	5	2	1	5	3	1	1	5	3	1	4	1	4	4
1	0	0	1	4	1	2	0	0	0	0	10	0	1	0	0	0	0	0	0	0	1	0	0	0	0	1	.	.	1	.	.	-1	0	4	1	5	5	2	4	4	4	1	5	3	1	2	3	2	1
1	0	0	1	4	1	2	0	0	0	0	10	0	1	0	0	0	0	0	0	0	1	0	0	0	1	4	.	.	7	.	.	-1	0	3	3	3	3	3	3	3	5	3	3	0	2	2	4	4	1
1	0	0	1	4	1	2	0	0	0	0	10	0	1	0	0	0	0	0	0	0	1	0	0	0	1	4	.	.	3	.	.	-1	0	5	1	5	4	3	3	5	4	1	5	2	1	2	4	4	1
1	0	0	1	4	1	1	0	1	0	0	10	0	1	0	0	0	0	0	0	0	1	0	0	0	1	4	.	.	5	.	.	-1	0	3	3	3	3	1	5	3	5	1	5	4	1	4	5	3	1
1	0	0	1	4	0	1	0	1	0	0	10	0	1	0	0	0	0	0	0	0	1	0	0	0	0	1	.	.	2	.	.	-1	9	1	1	5	1	5	1	1	1	1	5	1	1	1	1	1	1
1	0	0	1	4	0	1	0	1	0	0	10	0	1	0	0	0	0	0	0	0	1	0	0	0	1	4	.	.	2	.	.	-1	12	2	3	3	3	1	5	3	0	1	5	3	1	3	3	3	2
1	0	0	1	4	0	2	0	0	0	0	10	0	1	0	0	0	0	0	0	0	1	0	0	0	0	1	.	.	2	.	.	-1	9	0	0	0	0	0	0	0	0	0	0	0	0	0	0	0	0
1	0	0	1	4	1	2	0	0	0	0	10	0	1	0	0	0	0	0	0	0	1	0	0	0	1	4	.	.	3	.	.	-1	7	5	3	3	5	3	3	5	5	3	3	3	2	2	1	2	3
1	0	0	1	4	0	3	0	0	1	0	10	0	1	0	0	0	0	0	0	0	1	0	0	0	0	1	.	.	2	.	.	-1	1	3	3	3	3	3	3	3	3	3	3	3	3	3	3	3	3
1	0	0	1	4	0	3	0	0	1	0	10	0	1	0	0	0	0	0	0	0	1	0	0	0	0	1	.	.	2	.	.	-1	1	2	5	1	2	1	5	2	5	1	5	3	1	1	4	5	4
1	0	0	1	4	0	2	0	0	0	0	10	0	1	0	0	0	0	0	0	0	1	0	0	0	0	1	.	.	2	.	.	-1	1	2	3	3	3	1	5	4	5	1	5	3	2	3	4	5	2
1	0	0	1	4	0	3	0	0	1	0	10	0	1	0	0	0	0	0	0	0	1	0	0	0	0	1	.	.	2	.	.	-1	1	3	3	3	3	3	3	3	3	3	3	3	3	3	3	3	3
1	0	0	1	4	0	3	0	0	1	0	10	0	1	0	0	0	0	0	0	0	1	0	0	0	1	4	.	.	2	.	.	-1	1	1	1	5	1	1	5	3	3	3	3	3	2	0	4	2	0
1	0	0	1	4	1	2	0	0	0	0	10	0	1	0	0	0	0	0	0	0	1	0	0	0	0	1	.	.	4	.	.	-1	1	3	0	0	2	3	3	4	2	4	2	2	5	2	1	2	3
1	0	0	1	4	1	2	0	0	0	0	10	0	1	0	0	0	0	0	0	0	1	0	0	0	1	4	.	.	2	.	.	-1	11	3	2	4	4	1	5	2	5	1	5	4	2	3	4	4	3
1	0	0	1	4	1	1	0	1	0	0	10	0	1	0	0	0	0	0	0	0	1	0	0	0	1	4	.	.	2	.	.	-1	7	1	1	5	3	1	5	3	5	1	5	5	1	1	1	1	1
1	0	0	1	4	1	2	0	0	0	0	10	0	1	0	0	0	0	0	0	0	1	0	0	0	0	1	.	.	3	.	.	-1	5	5	1	5	5	1	5	5	4	2	4	1	1	1	1	2	1
1	0	0	1	4	0	1	0	1	0	0	10	0	1	0	0	0	0	0	0	0	1	0	0	0	1	4	.	.	1	.	.	-1	2	4	3	3	4	5	1	2	2	3	3	3	2	2	2	3	4
1	0	0	1	4	1	2	0	0	0	0	10	0	1	0	0	0	0	0	0	0	1	0	0	0	0	1	.	.	3	.	.	-1	2	3	2	4	3	2	4	4	5	2	4	2	2	1	3	2	1
1	0	0	1	4	1	2	0	0	0	0	10	0	1	0	0	0	0	0	0	0	1	0	0	0	1	4	.	.	1	.	.	-1	2	3	1	5	4	1	5	4	3	5	1	3	2	3	3	2	4
1	0	0	1	4	0	2	0	0	0	0	10	0	1	0	0	0	0	0	0	0	1	0	0	0	1	4	.	.	5	.	.	-1	12	3	2	4	4	3	3	4	4	4	2	4	2	3	2	2	0
1	0	0	1	4	0	2	0	0	0	0	10	0	1	0	0	0	0	0	0	0	1	0	0	0	.	5	.	.	2	.	.	-1	12	3	3	3	4	3	3	4	3	4	2	5	3	2	3	4	3
1	0	0	1	4	0	3	0	0	1	0	10	0	1	0	0	0	0	0	0	0	1	0	0	0	0	1	.	.	2	.	.	-1	9	2	3	3	3	2	4	3	3	2	4	3	4	4	3	2	4
1	0	0	1	4	1	2	0	0	0	0	10	0	1	0	0	0	0	0	0	0	1	0	0	0	1	4	.	.	0	.	.	-1	2	3	2	4	4	2	4	3	4	3	3	2	1	1	4	3	1
1	0	0	1	4	0	2	0	0	0	0	10	0	1	0	0	0	0	0	0	0	1	0	0	0	1	4	.	.	0	.	.	-1	13	4	1	5	4	2	4	4	4	4	2	3	1	2	3	4	1
1	0	0	1	4	0	3	0	0	1	0	10	0	1	0	0	0	0	0	0	0	1	0	0	0	1	4	.	.	2	.	.	-1	1	3	5	1	4	4	2	4	5	1	5	5	1	3	2	5	1
1	0	0	1	4	0	2	0	0	0	0	10	0	1	0	0	0	0	0	0	0	1	0	0	0	.	5	.	.	0	.	.	-1	7	0	0	0	0	0	0	0	0	0	0	0	0	0	0	0	0
1	0	0	1	4	0	1	0	1	0	0	10	0	1	0	0	0	0	0	0	0	1	0	0	0	1	4	.	.	0	.	.	-1	6	3	2	4	3	1	5	3	4	1	5	2	1	3	4	1	2
1	0	0	1	4	0	2	0	0	0	0	10	0	1	0	0	0	0	0	0	0	1	0	0	0	0	1	.	.	1	.	.	-1	13	3	3	3	4	1	5	3	4	2	4	3	1	3	4	5	4
1	0	0	1	4	0	1	0	1	0	0	10	0	1	0	0	0	0	0	0	0	1	0	0	0	1	4	.	.	0	.	.	-1	1	5	2	4	3	3	3	3	4	2	4	4	4	5	3	2	3
1	0	0	1	4	1	2	0	0	0	0	10	0	1	0	0	0	0	0	0	0	1	0	0	0	1	4	.	.	5	.	.	-1	7	3	5	1	5	2	4	3	2	5	1	4	1	5	1	2	1
1	0	0	1	4	0	3	0	0	1	0	10	0	1	0	0	0	0	0	0	0	1	0	0	0	0	1	.	.	2	.	.	-1	7	3	4	2	3	4	2	3	4	3	3	4	4	4	3	3	3
1	0	0	1	4	1	2	0	0	0	0	10	0	1	0	0	0	0	0	0	0	1	0	0	0	1	4	.	.	1	.	.	-1	2	3	4	2	4	2	4	5	5	1	5	2	2	2	3	3	2
1	0	0	1	4	0	2	0	0	0	0	10	0	1	0	0	0	0	0	0	0	1	0	0	0	0	1	.	.	2	.	.	-1	8	3	5	1	3	1	5	3	1	1	5	5	2	3	4	4	1
1	0	0	1	4	1	1	0	1	0	0	10	0	1	0	0	0	0	0	0	0	1	0	0	0	0	1	.	.	2	.	.	-1	6	1	1	5	2	5	1	3	5	2	4	2	2	3	4	5	3
1	0	0	1	4	0	1	0	1	0	0	10	0	1	0	0	0	0	0	0	0	1	0	0	0	0	1	.	.	2	.	.	-1	11	5	5	1	5	1	5	4	5	1	5	3	1	1	1	1	1
1	0	0	1	4	1	2	0	0	0	0	10	0	1	0	0	0	0	0	0	0	1	0	0	0	0	1	.	.	2	.	.	-1	9	4	1	5	3	2	4	4	2	3	3	1	1	4	3	2	4
1	0	0	1	4	0	2	0	0	0	0	10	0	1	0	0	0	0	0	0	0	1	0	0	0	1	4	.	.	0	.	.	-1	2	4	3	3	3	5	1	5	2	1	5	1	1	1	1	5	1
1	0	0	1	4	1	2	0	0	0	0	10	0	1	0	0	0	0	0	0	0	1	0	0	0	0	1	.	.	1	.	.	-1	8	5	1	5	5	2	4	5	5	1	5	2	1	2	4	5	3
1	0	0	1	4	0	2	0	0	0	0	10	0	1	0	0	0	0	0	0	0	1	0	0	0	0	1	.	.	3	.	.	-1	8	4	3	3	4	3	3	4	5	2	4	4	2	2	3	4	3
1	0	0	1	4	-1	-1	-1	-1	-1	-1	10	0	1	0	0	0	0	0	0	0	1	0	0	0	.	-1	.	.	2	.	.	-1	9	1	5	1	1	1	5	1	1	1	5	0	5	1	1	1	1
1	0	0	1	4	1	2	0	0	0	0	10	0	1	0	0	0	0	0	0	0	1	0	0	0	1	4	.	.	2	.	.	-1	5	5	4	2	5	5	1	5	4	3	3	3	1	2	4	5	3
1	0	0	1	4	1	2	0	0	0	0	10	0	1	0	0	0	0	0	0	0	1	0	0	0	1	4	.	.	5	.	.	-1	2	0	0	0	0	0	0	0	0	0	0	0	0	0	0	0	0
1	0	0	1	4	1	2	0	0	0	0	10	0	1	0	0	0	0	0	0	0	1	0	0	0	.	2	.	.	0	.	.	-1	3	4	3	3	4	3	3	5	5	3	3	3	2	4	5	5	1
1	0	0	1	4	0	2	0	0	0	0	10	0	1	0	0	0	0	0	0	0	1	0	0	0	1	4	.	.	0	.	.	-1	3	3	3	3	3	4	2	3	4	3	3	3	3	4	4	4	3
1	0	0	1	4	1	2	0	0	0	0	10	0	1	0	0	0	0	0	0	0	1	0	0	0	1	4	.	.	5	.	.	-1	2	4	4	2	4	4	2	3	4	4	2	3	0	4	4	4	4
1	0	0	1	4	1	1	0	1	0	0	10	0	1	0	0	0	0	0	0	0	1	0	0	0	0	1	.	.	2	.	.	-1	6	1	5	1	4	4	2	4	3	1	5	3	1	3	5	5	3
1	0	0	1	4	0	2	0	0	0	0	10	0	1	0	0	0	0	0	0	0	1	0	0	0	1	4	.	.	2	.	.	-1	6	4	3	3	2	0	0	3	3	2	4	4	4	4	3	1	1
1	0	0	1	4	0	2	0	0	0	0	10	0	1	0	0	0	0	0	0	0	1	0	0	0	1	4	.	.	5	.	.	-1	0	4	2	4	4	3	3	4	4	1	5	3	1	2	4	0	2
1	0	0	1	4	0	2	0	0	0	0	10	0	1	0	0	0	0	0	0	0	1	0	0	0	0	1	.	.	2	.	.	-1	9	0	0	0	0	0	0	0	0	0	0	0	0	0	0	0	0
1	0	0	1	4	0	2	0	0	0	0	10	0	1	0	0	0	0	0	0	0	1	0	0	0	0	1	.	.	2	.	.	-1	9	1	3	3	2	1	5	4	2	1	5	3	3	3	3	3	3
1	0	0	1	4	1	1	0	1	0	0	10	0	1	0	0	0	0	0	0	0	1	0	0	0	1	4	.	.	2	.	.	-1	1	4	2	4	3	1	5	4	4	2	4	2	2	2	3	3	3
1	0	0	1	4	1	1	0	1	0	0	10	0	1	0	0	0	0	0	0	0	1	0	0	0	1	4	.	.	5	.	.	-1	1	5	2	4	5	2	4	5	4	2	4	3	2	3	4	4	4
1	0	0	1	4	0	2	0	0	0	0	10	0	1	0	0	0	0	0	0	0	1	0	0	0	1	4	.	.	1	.	.	-1	0	2	2	4	2	2	4	2	4	1	5	1	1	2	5	3	3
1	0	0	1	4	1	1	0	1	0	0	10	0	1	0	0	0	0	0	0	0	1	0	0	0	1	4	.	.	0	.	.	-1	0	3	3	3	2	2	4	4	5	2	4	3	2	4	5	4	3
1	0	0	1	4	0	2	0	0	0	0	10	0	1	0	0	0	0	0	0	0	1	0	0	0	0	1	.	.	2	.	.	-1	0	4	4	2	5	1	5	4	4	4	2	4	4	4	4	4	4
1	0	0	1	4	1	2	0	0	0	0	10	0	1	0	0	0	0	0	0	0	1	0	0	0	0	1	.	.	2	.	.	-1	0	2	2	4	4	1	5	5	4	2	4	4	1	2	5	4	1
1	0	0	1	4	0	2	0	0	0	0	10	0	1	0	0	0	0	0	0	0	1	0	0	0	1	4	.	.	5	.	.	-1	0	1	1	5	4	1	5	4	4	1	5	3	1	3	4	4	1
1	0	0	1	4	1	1	0	1	0	0	10	0	1	0	0	0	0	0	0	0	1	0	0	0	1	4	.	.	3	.	.	-1	0	3	2	4	3	1	5	2	2	4	2	3	2	2	2	5	2
1	0	0	1	4	0	1	0	1	0	0	10	0	1	0	0	0	0	0	0	0	1	0	0	0	1	4	.	.	1	.	.	-1	0	3	4	2	4	2	4	4	4	1	5	2	1	3	3	3	1
1	0	0	1	4	1	2	0	0	0	0	10	0	1	0	0	0	0	0	0	0	1	0	0	0	1	4	.	.	5	.	.	-1	0	4	2	4	4	2	4	4	5	4	2	3	2	4	5	5	3
1	0	0	1	4	1	2	0	0	0	0	10	0	1	0	0	0	0	0	0	0	1	0	0	0	1	4	.	.	5	.	.	-1	0	4	2	4	4	1	5	4	4	1	5	1	2	2	4	4	3
1	0	0	1	4	1	1	0	1	0	0	10	0	1	0	0	0	0	0	0	0	1	0	0	0	0	1	.	.	2	.	.	-1	0	4	2	4	4	3	3	3	4	2	4	2	2	2	3	4	1
1	0	0	1	4	1	3	0	0	1	0	10	0	1	0	0	0	0	0	0	0	1	0	0	0	0	1	.	.	1	.	.	-1	0	3	2	4	4	1	5	5	5	1	5	4	1	1	2	5	1
1	0	0	1	4	0	3	0	0	1	0	10	0	1	0	0	0	0	0	0	0	1	0	0	0	0	1	.	.	2	.	.	-1	0	3	5	1	3	3	3	3	3	1	5	5	1	1	3	3	1
1	0	0	1	4	1	2	0	0	0	0	10	0	1	0	0	0	0	0	0	0	1	0	0	0	0	1	.	.	2	.	.	-1	0	3	3	3	3	3	3	3	3	2	4	4	2	3	2	4	2
1	0	0	1	4	1	2	0	0	0	0	10	0	1	0	0	0	0	0	0	0	1	0	0	0	0	1	.	.	1	.	.	-1	2	4	1	5	5	1	5	3	3	1	5	1	1	1	5	4	4
1	0	0	1	4	0	2	0	0	0	0	10	0	1	0	0	0	0	0	0	0	1	0	0	0	0	1	.	.	2	.	.	-1	9	0	0	0	0	0	0	0	0	0	0	0	0	0	0	0	0
1	0	0	1	4	1	2	0	0	0	0	10	0	1	0	0	0	0	0	0	0	1	0	0	0	1	4	.	.	2	.	.	-1	6	3	3	3	4	3	3	5	5	1	5	4	1	5	5	5	3
1	0	0	1	4	1	2	0	0	0	0	10	0	1	0	0	0	0	0	0	0	1	0	0	0	1	4	.	.	2	.	.	-1	9	5	4	2	5	2	4	5	1	4	2	1	3	2	3	2	1
1	0	0	1	4	0	2	0	0	0	0	10	0	1	0	0	0	0	0	0	0	1	0	0	0	0	1	.	.	2	.	.	-1	7	1	1	5	1	1	5	3	1	1	5	1	1	2	1	2	2
1	0	0	1	4	0	2	0	0	0	0	10	0	1	0	0	0	0	0	0	0	1	0	0	0	1	4	.	.	2	.	.	-1	6	0	0	0	0	0	0	0	0	0	0	0	0	0	0	0	0
1	0	0	1	4	0	3	0	0	1	0	10	0	1	0	0	0	0	0	0	0	1	0	0	0	0	1	.	.	2	.	.	-1	0	4	5	1	1	1	5	3	3	1	5	1	1	1	4	5	1
1	0	0	1	4	0	2	0	0	0	0	10	0	1	0	0	0	0	0	0	0	1	0	0	0	0	1	.	.	2	.	.	-1	7	2	2	4	2	2	4	2	3	4	2	1	2	4	2	5	1
1	0	0	1	4	0	2	0	0	0	0	10	0	1	0	0	0	0	0	0	0	1	0	0	0	0	1	.	.	2	.	.	-1	6	2	5	1	3	1	5	3	5	1	5	3	3	1	5	4	5
1	0	0	1	4	0	2	0	0	0	0	10	0	1	0	0	0	0	0	0	0	1	0	0	0	1	4	.	.	2	.	.	-1	6	4	3	3	3	1	5	3	4	3	3	3	1	3	3	1	4
1	0	0	1	4	1	2	0	0	0	0	10	0	1	0	0	0	0	0	0	0	1	0	0	0	1	4	.	.	0	.	.	-1	2	2	1	5	3	4	2	2	4	2	4	0	5	4	3	4	2
1	0	0	1	4	0	2	0	0	0	0	10	0	1	0	0	0	0	0	0	0	1	0	0	0	1	4	.	.	1	.	.	-1	2	3	3	3	3	3	3	3	3	3	3	3	3	3	3	3	3
1	0	0	1	4	1	2	0	0	0	0	10	0	1	0	0	0	0	0	0	0	1	0	0	0	1	4	.	.	1	.	.	-1	2	4	1	5	4	2	4	5	5	2	4	3	1	3	4	3	2
1	0	0	1	4	0	2	0	0	0	0	10	0	1	0	0	0	0	0	0	0	1	0	0	0	0	1	.	.	2	.	.	-1	0	3	3	3	3	2	4	3	4	0	0	2	1	2	3	3	2
1	0	0	1	4	1	2	0	0	0	0	10	0	1	0	0	0	0	0	0	0	1	0	0	0	1	4	.	.	5	.	.	-1	2	4	2	4	4	1	5	4	4	2	4	2	1	4	5	5	5
1	0	0	1	4	0	2	0	0	0	0	10	0	1	0	0	0	0	0	0	0	1	0	0	0	1	4	.	.	2	.	.	-1	6	3	4	2	3	2	4	2	3	4	2	5	4	4	5	4	4
1	0	0	1	4	1	2	0	0	0	0	10	0	1	0	0	0	0	0	0	0	1	0	0	0	0	1	.	.	5	.	.	-1	6	5	2	4	5	2	4	5	1	3	3	2	1	1	2	1	2
1	0	0	1	4	0	2	0	0	0	0	10	0	1	0	0	0	0	0	0	0	1	0	0	0	1	4	.	.	1	.	.	-1	9	0	1	5	2	3	3	4	5	4	2	3	2	1	2	3	4
1	0	0	1	4	0	2	0	0	0	0	10	0	1	0	0	0	0	0	0	0	1	0	0	0	1	4	.	.	5	.	.	-1	2	3	3	3	0	0	0	4	5	2	4	3	2	3	2	2	4
1	0	0	1	4	1	2	0	0	0	0	10	0	1	0	0	0	0	0	0	0	1	0	0	0	1	4	.	.	0	.	.	-1	2	4	1	5	4	2	4	5	5	1	5	4	3	1	5	3	2
1	0	0	1	4	1	2	0	0	0	0	10	0	1	0	0	0	0	0	0	0	1	0	0	0	1	4	.	.	1	.	.	-1	3	4	1	5	4	1	5	5	4	3	3	1	1	1	5	5	1
1	0	0	1	4	0	2	0	0	0	0	10	0	1	0	0	0	0	0	0	0	1	0	0	0	1	4	.	.	2	.	.	-1	3	3	3	3	4	1	5	4	3	1	5	3	1	4	2	3	1
1	0	0	1	4	0	2	0	0	0	0	10	0	1	0	0	0	0	0	0	0	1	0	0	0	1	4	.	.	0	.	.	-1	3	3	2	4	5	1	5	4	4	1	5	1	1	1	4	4	2
1	0	0	1	4	1	2	0	0	0	0	10	0	1	0	0	0	0	0	0	0	1	0	0	0	1	4	.	.	2	.	.	-1	5	5	3	3	5	4	2	4	4	2	4	4	2	3	4	4	3
1	0	0	1	4	1	2	0	0	0	0	10	0	1	0	0	0	0	0	0	0	1	0	0	0	1	4	.	.	2	.	.	-1	5	4	1	5	3	2	4	5	3	5	1	3	3	2	3	3	3
1	0	0	1	4	1	2	0	0	0	0	10	0	1	0	0	0	0	0	0	0	1	0	0	0	0	1	.	.	2	.	.	-1	5	3	1	5	4	4	2	4	4	1	5	4	1	1	2	3	3
1	0	0	1	4	1	2	0	0	0	0	10	0	1	0	0	0	0	0	0	0	1	0	0	0	0	1	.	.	2	.	.	-1	7	2	3	3	4	2	4	3	4	3	3	3	2	2	4	4	3
1	0	0	1	4	0	2	0	0	0	0	10	0	1	0	0	0	0	0	0	0	1	0	0	0	1	4	.	.	2	.	.	-1	6	3	5	1	5	5	1	5	5	2	4	5	5	5	5	5	4
1	0	0	1	4	0	2	0	0	0	0	10	0	1	0	0	0	0	0	0	0	1	0	0	0	1	4	.	.	0	.	.	-1	0	1	1	5	1	3	3	3	3	3	3	3	3	3	3	3	3
1	0	0	1	4	0	2	0	0	0	0	10	0	1	0	0	0	0	0	0	0	1	0	0	0	1	4	.	.	2	.	.	-1	-1	4	3	3	0	2	4	4	2	4	2	2	3	3	2	4	4
1	0	0	1	4	1	3	0	0	1	0	10	0	1	0	0	0	0	0	0	0	1	0	0	0	0	1	.	.	2	.	.	-1	-1	5	5	1	5	5	1	5	5	5	1	5	5	5	5	5	5
1	0	0	1	4	1	1	0	1	0	0	10	0	1	0	0	0	0	0	0	0	1	0	0	0	1	4	.	.	2	.	.	-1	-1	3	3	3	4	2	4	4	5	2	4	4	1	4	5	5	2
1	0	0	1	4	0	1	0	1	0	0	10	0	1	0	0	0	0	0	0	0	1	0	0	0	1	4	.	.	1	.	.	-1	-1	0	0	0	0	0	0	0	0	0	0	0	0	0	0	0	0
1	0	0	1	4	0	2	0	0	0	0	10	0	1	0	0	0	0	0	0	0	1	0	0	0	1	4	.	.	2	.	.	-1	-1	3	3	3	3	3	3	3	2	4	2	3	3	3	4	2	4
1	0	0	1	4	-1	0	1	0	0	0	10	0	1	0	0	0	0	0	0	0	1	0	0	0	1	4	.	.	-1	.	.	-1	-1	0	0	0	0	0	0	0	0	0	0	0	0	0	0	0	0
1	0	0	1	4	0	2	0	0	0	0	10	0	1	0	0	0	0	0	0	0	1	0	0	0	1	4	.	.	0	.	.	-1	-1	3	2	4	3	1	5	3	4	2	4	4	1	1	4	3	2
1	0	0	1	4	0	1	0	1	0	0	10	0	1	0	0	0	0	0	0	0	1	0	0	0	1	4	.	.	0	.	.	-1	-1	4	4	2	5	4	2	5	5	2	4	2	2	3	4	4	2
1	0	0	1	4	0	2	0	0	0	0	10	0	1	0	0	0	0	0	0	0	1	0	0	0	0	1	.	.	2	.	.	-1	-1	1	5	1	3	2	4	3	5	2	4	5	1	5	5	5	0
1	0	0	1	4	1	2	0	0	0	0	10	0	1	0	0	0	0	0	0	0	1	0	0	0	0	1	.	.	0	.	.	-1	-1	1	1	5	3	3	3	3	5	1	5	5	3	3	3	3	3
1	0	0	1	4	0	3	0	0	1	0	10	0	1	0	0	0	0	0	0	0	1	0	0	0	1	4	.	.	2	.	.	-1	0	2	1	5	3	1	5	4	3	1	5	1	1	3	5	5	4
1	0	0	1	4	0	1	0	1	0	0	10	0	1	0	0	0	0	0	0	0	1	0	0	0	1	4	.	.	5	.	.	-1	0	5	4	2	5	3	3	4	5	3	3	4	1	4	5	5	2
1	0	0	1	4	0	2	0	0	0	0	10	0	1	0	0	0	0	0	0	0	1	0	0	0	1	4	.	.	0	.	.	-1	0	4	2	4	4	3	3	4	3	1	5	4	2	4	3	4	2
0	0	0	1	4	1	1	0	1	0	0	10	0	1	0	0	0	0	0	0	0	1	0	0	0	1	4	.	.	.	.	.	.	0	5	2	4	4	1	5	4	5	1	5	1	1	1	5	4	2
0	0	0	1	4	1	1	0	1	0	0	10	0	1	0	0	0	0	0	0	0	1	0	0	0	1	4	.	.	.	.	.	.	0	5	2	4	4	2	4	4	5	1	5	1	1	1	4	4	3
0	0	0	1	4	0	2	0	0	0	0	10	0	1	0	0	0	0	0	0	0	1	0	0	0	1	4	.	.	.	.	.	.	0	4	2	4	5	1	5	5	1	1	5	1	1	1	1	5	1
0	0	0	1	4	1	2	0	0	0	0	10	0	1	0	0	0	0	0	0	0	1	0	0	0	1	4	.	.	.	.	.	.	0	5	2	4	4	4	2	5	5	2	4	2	1	2	3	1	1
0	0	0	1	4	1	2	0	0	0	0	10	0	1	0	0	0	0	0	0	0	1	0	0	0	1	4	.	.	.	.	.	.	0	3	2	4	4	2	4	4	4	3	3	3	3	3	4	3	2
0	0	0	1	4	1	2	0	0	0	0	10	0	1	0	0	0	0	0	0	0	1	0	0	0	1	4	.	.	.	.	.	.	0	4	2	4	5	2	4	3	4	2	4	2	2	4	4	3	4
0	0	0	1	4	0	2	0	0	0	0	10	0	1	0	0	0	0	0	0	0	1	0	0	0	1	4	.	.	.	.	.	.	0	4	3	3	4	2	4	4	3	0	0	3	3	3	3	3	3
0	0	0	1	4	1	2	0	0	0	0	10	0	1	0	0	0	0	0	0	0	1	0	0	0	1	4	.	.	.	.	.	.	0	4	2	4	5	2	4	4	4	1	5	1	1	2	1	1	1
0	0	0	1	4	0	2	0	0	0	0	10	0	1	0	0	0	0	0	0	0	1	0	0	0	1	4	.	.	.	.	.	.	0	4	2	4	4	2	4	4	4	2	4	2	2	2	3	4	2
0	0	0	1	4	1	1	0	1	0	0	10	0	1	0	0	0	0	0	0	0	1	0	0	0	1	4	.	.	.	.	.	.	0	3	2	4	4	2	4	3	4	1	5	1	1	2	2	2	2
0	0	0	1	4	0	3	0	0	1	0	10	0	1	0	0	0	0	0	0	0	1	0	0	0	1	4	.	.	.	.	.	.	0	2	2	4	3	1	5	2	4	1	5	3	1	1	2	3	1
0	0	0	1	4	0	0	1	0	0	0	10	0	1	0	0	0	0	0	0	0	1	0	0	0	1	4	.	.	.	.	.	.	0	5	5	1	5	1	5	5	5	1	5	5	1	3	3	3	1
0	0	0	1	4	0	3	0	0	1	0	10	0	1	0	0	0	0	0	0	0	1	0	0	0	0	1	.	.	.	.	.	.	0	4	1	5	3	1	5	2	5	1	5	2	1	1	3	5	1
0	0	0	1	4	0	1	0	1	0	0	10	0	1	0	0	0	0	0	0	0	1	0	0	0	0	1	.	.	.	.	.	.	0	3	4	2	2	1	5	2	4	2	4	3	1	2	2	2	3
0	0	0	1	4	0	2	0	0	0	0	10	0	1	0	0	0	0	0	0	0	1	0	0	0	1	4	.	.	.	.	.	.	6	2	4	2	3	2	4	4	5	1	5	3	3	4	2	4	2
0	0	0	1	4	1	1	0	1	0	0	10	0	1	0	0	0	0	0	0	0	1	0	0	0	1	4	.	.	.	.	.	.	5	4	2	4	5	1	5	5	3	2	4	3	2	4	3	3	3
0	0	0	1	4	1	2	0	0	0	0	10	0	1	0	0	0	0	0	0	0	1	0	0	0	0	1	.	.	.	.	.	.	5	4	3	3	4	4	2	4	2	1	5	4	2	1	2	2	1
0	0	0	1	4	1	2	0	0	0	0	10	0	1	0	0	0	0	0	0	0	1	0	0	0	1	4	.	.	.	.	.	.	5	5	3	3	4	1	5	4	5	1	5	4	1	5	4	5	1
0	0	0	1	4	0	2	0	0	0	0	10	0	1	0	0	0	0	0	0	0	1	0	0	0	1	4	.	.	.	.	.	.	5	5	4	2	5	1	5	5	4	1	5	2	1	3	4	3	3
0	0	0	1	4	1	1	0	1	0	0	10	0	1	0	0	0	0	0	0	0	1	0	0	0	1	4	.	.	.	.	.	.	5	3	2	4	4	2	4	4	2	2	4	2	1	1	1	4	1
0	0	0	1	4	1	2	0	0	0	0	10	0	1	0	0	0	0	0	0	0	1	0	0	0	1	4	.	.	.	.	.	.	5	4	3	3	5	3	3	4	4	3	3	2	2	2	4	1	1
0	0	0	1	4	1	2	0	0	0	0	10	0	1	0	0	0	0	0	0	0	1	0	0	0	1	4	.	.	.	.	.	.	5	4	3	3	5	2	4	5	4	3	3	3	2	2	4	4	2
0	0	0	1	4	1	2	0	0	0	0	10	0	1	0	0	0	0	0	0	0	1	0	0	0	0	1	.	.	.	.	.	.	5	2	3	3	5	1	5	3	5	1	5	3	1	2	5	4	2
0	0	0	1	4	0	1	0	1	0	0	10	0	1	0	0	0	0	0	0	0	1	0	0	0	1	4	.	.	.	.	.	.	3	2	2	4	3	2	4	2	1	2	4	4	3	3	2	2	3
0	0	0	1	4	1	2	0	0	0	0	10	0	1	0	0	0	0	0	0	0	1	0	0	0	1	4	.	.	.	.	.	.	2	4	3	3	5	2	4	4	5	1	5	4	1	1	5	4	1
0	0	0	1	4	1	2	0	0	0	0	10	0	1	0	0	0	0	0	0	0	1	0	0	0	1	4	.	.	.	.	.	.	2	3	5	1	4	2	4	4	5	2	4	2	2	2	4	2	3
0	0	0	1	4	1	1	0	1	0	0	10	0	1	0	0	0	0	0	0	0	1	0	0	0	1	4	.	.	.	.	.	.	2	3	2	4	4	1	5	3	4	2	4	2	2	2	4	4	2
0	0	0	1	4	1	1	0	1	0	0	10	0	1	0	0	0	0	0	0	0	1	0	0	0	1	4	.	.	.	.	.	.	2	3	3	3	4	1	5	4	5	2	4	3	1	2	4	1	3
0	0	0	1	4	1	2	0	0	0	0	10	0	1	0	0	0	0	0	0	0	1	0	0	0	1	4	.	.	.	.	.	.	2	4	3	3	4	3	3	5	4	2	4	3	2	4	4	4	3
0	0	0	1	4	1	2	0	0	0	0	10	0	1	0	0	0	0	0	0	0	1	0	0	0	1	4	.	.	.	.	.	.	2	4	1	5	4	1	5	5	5	2	4	1	1	1	5	1	1
0	0	0	1	4	1	1	0	1	0	0	10	0	1	0	0	0	0	0	0	0	1	0	0	0	1	4	.	.	.	.	.	.	2	5	2	4	5	3	3	5	4	2	4	3	2	4	4	4	3
0	0	0	1	4	0	1	0	1	0	0	10	0	1	0	0	0	0	0	0	0	1	0	0	0	1	4	.	.	.	.	.	.	6	4	1	5	4	3	3	3	5	3	3	1	1	1	3	4	2
0	0	0	1	4	0	2	0	0	0	0	10	0	1	0	0	0	0	0	0	0	1	0	0	0	0	1	.	.	.	.	.	.	6	5	4	2	5	4	2	5	5	0	0	4	2	4	4	4	3
0	0	0	1	4	0	1	0	1	0	0	10	0	1	0	0	0	0	0	0	0	1	0	0	0	1	4	.	.	.	.	.	.	6	4	4	2	5	2	4	5	5	1	5	5	2	4	3	3	4
0	0	0	1	4	1	1	0	1	0	0	10	0	1	0	0	0	0	0	0	0	1	0	0	0	1	4	.	.	.	.	.	.	6	3	1	5	4	1	5	4	4	2	4	2	2	3	4	3	2
0	0	0	1	4	0	1	0	1	0	0	10	0	1	0	0	0	0	0	0	0	1	0	0	0	0	1	.	.	.	.	.	.	9	3	5	1	4	5	1	2	5	1	5	5	1	3	5	1	5
0	0	0	1	4	1	2	0	0	0	0	10	0	1	0	0	0	0	0	0	0	1	0	0	0	1	4	.	.	.	.	.	.	2	5	3	3	4	2	4	0	4	2	4	2	1	1	2	4	4
0	0	0	1	4	1	2	0	0	0	0	10	0	1	0	0	0	0	0	0	0	1	0	0	0	1	4	.	.	.	.	.	.	2	3	2	4	3	1	5	2	5	4	2	3	1	2	4	2	1
0	0	0	1	4	0	2	0	0	0	0	10	0	1	0	0	0	0	0	0	0	1	0	0	0	0	1	.	.	.	.	.	.	6	4	4	2	4	2	4	4	4	2	4	3	3	4	5	5	4
0	0	0	1	4	0	1	0	1	0	0	10	0	1	0	0	0	0	0	0	0	1	0	0	0	0	1	.	.	.	.	.	.	0	5	2	4	4	3	3	4	3	2	4	2	1	2	4	3	2
0	0	0	1	4	1	2	0	0	0	0	10	0	1	0	0	0	0	0	0	0	1	0	0	0	0	1	.	.	.	.	.	.	0	4	2	4	3	1	5	4	1	1	5	2	1	1	2	4	3
0	0	0	1	4	1	2	0	0	0	0	10	0	1	0	0	0	0	0	0	0	1	0	0	0	0	1	.	.	.	.	.	.	0	4	3	3	4	2	4	4	3	1	5	2	1	2	4	3	1
0	0	0	1	4	1	1	0	1	0	0	10	0	1	0	0	0	0	0	0	0	1	0	0	0	1	4	.	.	.	.	.	.	2	4	2	4	3	2	4	4	4	1	5	2	1	3	5	3	2
0	0	0	1	4	1	1	0	1	0	0	10	0	1	0	0	0	0	0	0	0	1	0	0	0	0	1	.	.	.	.	.	.	2	5	4	2	3	1	5	4	4	3	3	4	3	5	5	5	1
0	0	0	1	4	0	2	0	0	0	0	10	0	1	0	0	0	0	0	0	0	1	0	0	0	1	4	.	.	.	.	.	.	6	3	2	4	3	1	5	3	4	2	4	2	1	3	3	2	2
0	0	0	1	4	1	1	0	1	0	0	10	0	1	0	0	0	0	0	0	0	1	0	0	0	0	1	.	.	.	.	.	.	6	4	4	2	5	5	1	4	3	2	4	3	1	3	3	4	4
0	0	0	1	4	0	2	0	0	0	0	10	0	1	0	0	0	0	0	0	0	1	0	0	0	1	4	.	.	.	.	.	.	6	4	3	3	4	2	4	4	5	3	3	4	2	3	4	3	2
0	0	0	1	4	0	2	0	0	0	0	10	0	1	0	0	0	0	0	0	0	1	0	0	0	0	1	.	.	.	.	.	.	6	4	3	3	5	1	5	5	4	1	5	1	1	1	4	5	3
0	0	0	1	4	1	1	0	1	0	0	10	0	1	0	0	0	0	0	0	0	1	0	0	0	1	4	.	.	.	.	.	.	2	3	4	2	4	1	5	3	4	1	5	1	1	2	4	1	1
0	0	0	1	4	1	2	0	0	0	0	10	0	1	0	0	0	0	0	0	0	1	0	0	0	1	4	.	.	.	.	.	.	6	3	3	3	4	4	2	5	4	2	4	2	1	3	2	4	4
0	0	0	1	4	0	1	0	1	0	0	10	0	1	0	0	0	0	0	0	0	1	0	0	0	1	4	.	.	.	.	.	.	2	5	2	4	5	2	4	5	5	1	5	5	1	3	3	4	2
0	0	0	1	4	1	2	0	0	0	0	10	0	1	0	0	0	0	0	0	0	1	0	0	0	0	1	.	.	.	.	.	.	2	4	1	5	4	2	4	4	3	2	4	1	1	3	3	4	3
0	0	0	1	4	0	1	0	1	0	0	10	0	1	0	0	0	0	0	0	0	1	0	0	0	1	4	.	.	.	.	.	.	4	4	3	3	4	2	4	4	3	3	3	2	1	2	2	2	3
0	0	0	1	4	1	1	0	1	0	0	10	0	1	0	0	0	0	0	0	0	1	0	0	0	1	4	.	.	.	.	.	.	0	4	2	4	4	1	5	4	5	2	4	1	2	3	4	3	3
0	0	0	1	4	0	1	0	1	0	0	10	0	1	0	0	0	0	0	0	0	1	0	0	0	1	4	.	.	.	.	.	.	0	4	3	3	5	1	5	5	4	2	4	1	1	1	3	3	2
0	0	0	1	4	0	2	0	0	0	0	10	0	1	0	0	0	0	0	0	0	1	0	0	0	1	4	.	.	.	.	.	.	0	5	3	3	4	2	4	5	5	2	4	4	2	3	2	3	1
0	0	0	1	4	0	1	0	1	0	0	10	0	1	0	0	0	0	0	0	0	1	0	0	0	1	4	.	.	.	.	.	.	0	4	5	1	4	3	3	5	4	1	5	3	2	3	4	5	3
0	0	0	1	4	0	1	0	1	0	0	10	0	1	0	0	0	0	0	0	0	1	0	0	0	1	4	.	.	.	.	.	.	0	5	3	3	5	5	1	5	5	1	5	3	1	2	5	5	2
0	0	0	1	4	1	1	0	1	0	0	10	0	1	0	0	0	0	0	0	0	1	0	0	0	1	4	.	.	.	.	.	.	0	4	2	4	4	4	2	4	4	3	3	2	2	3	4	4	3
0	0	0	1	4	0	2	0	0	0	0	10	0	1	0	0	0	0	0	0	0	1	0	0	0	1	4	.	.	.	.	.	.	0	4	3	3	4	1	5	4	5	1	5	1	1	1	3	4	1
0	0	0	1	4	1	2	0	0	0	0	10	0	1	0	0	0	0	0	0	0	1	0	0	0	1	4	.	.	.	.	.	.	0	4	2	4	4	4	2	4	5	3	3	3	2	2	4	2	1
0	0	0	1	4	0	2	0	0	0	0	10	0	1	0	0	0	0	0	0	0	1	0	0	0	1	4	.	.	.	.	.	.	0	4	2	4	4	1	5	4	4	2	4	1	2	1	4	1	2
0	0	0	1	4	0	2	0	0	0	0	10	0	1	0	0	0	0	0	0	0	1	0	0	0	1	4	.	.	.	.	.	.	0	4	4	2	4	1	5	4	5	2	4	3	1	2	4	3	1
0	0	0	1	4	0	1	0	1	0	0	10	0	1	0	0	0	0	0	0	0	1	0	0	0	1	4	.	.	.	.	.	.	0	4	3	3	4	4	2	3	4	1	5	2	1	2	3	3	1
0	0	0	1	4	0	2	0	0	0	0	10	0	1	0	0	0	0	0	0	0	1	0	0	0	1	4	.	.	.	.	.	.	0	3	5	1	3	1	5	2	5	1	5	3	1	0	2	4	2
0	0	0	1	4	0	2	0	0	0	0	10	0	1	0	0	0	0	0	0	0	1	0	0	0	1	4	.	.	.	.	.	.	0	4	1	5	5	1	5	4	2	1	5	1	1	2	3	4	1
0	0	0	1	4	0	2	0	0	0	0	10	0	1	0	0	0	0	0	0	0	1	0	0	0	1	4	.	.	.	.	.	.	0	4	3	3	3	2	4	4	5	3	3	4	2	2	5	3	3
0	0	0	1	4	0	2	0	0	0	0	10	0	1	0	0	0	0	0	0	0	1	0	0	0	1	4	.	.	.	.	.	.	0	5	3	3	4	4	2	4	4	2	4	3	2	2	4	4	4
0	0	0	1	4	0	1	0	1	0	0	10	0	1	0	0	0	0	0	0	0	1	0	0	0	1	4	.	.	.	.	.	.	0	4	4	2	5	1	5	4	5	1	5	2	1	1	2	1	1
0	0	0	1	4	-1	1	0	1	0	0	10	0	1	0	0	0	0	0	0	0	1	0	0	0	1	4	.	.	.	.	.	.	0	4	1	5	4	2	4	4	5	2	4	3	1	0	4	4	2
0	0	0	1	4	1	1	0	1	0	0	10	0	1	0	0	0	0	0	0	0	1	0	0	0	1	4	.	.	.	.	.	.	0	4	3	3	4	2	4	4	4	2	4	2	2	2	4	4	2
0	0	0	1	4	0	2	0	0	0	0	10	0	1	0	0	0	0	0	0	0	1	0	0	0	1	4	.	.	.	.	.	.	0	3	2	4	2	0	0	0	3	1	5	1	1	1	4	4	2
0	0	0	1	4	1	2	0	0	0	0	10	0	1	0	0	0	0	0	0	0	1	0	0	0	1	4	.	.	.	.	.	.	0	5	4	2	5	2	4	5	5	1	5	3	1	4	5	5	5
0	0	0	1	4	0	2	0	0	0	0	10	0	1	0	0	0	0	0	0	0	1	0	0	0	1	4	.	.	.	.	.	.	0	3	4	2	3	1	5	5	4	1	5	4	1	4	4	5	1
0	0	0	1	4	1	1	0	1	0	0	10	0	1	0	0	0	0	0	0	0	1	0	0	0	1	4	.	.	.	.	.	.	0	1	2	4	4	2	4	4	5	2	4	4	2	5	5	4	4
0	0	0	1	4	1	1	0	1	0	0	10	0	1	0	0	0	0	0	0	0	1	0	0	0	1	4	.	.	.	.	.	.	0	2	3	3	4	3	3	4	5	3	3	3	2	4	4	4	3
0	0	0	1	4	0	1	0	1	0	0	10	0	1	0	0	0	0	0	0	0	1	0	0	0	1	4	.	.	.	.	.	.	0	4	2	4	4	1	5	3	3	1	5	1	1	1	3	4	2
0	0	0	1	4	1	1	0	1	0	0	10	0	1	0	0	0	0	0	0	0	1	0	0	0	1	4	.	.	.	.	.	.	4	5	1	5	5	1	5	5	3	5	1	4	2	4	3	3	3
0	0	0	1	4	1	1	0	1	0	0	10	0	1	0	0	0	0	0	0	0	1	0	0	0	1	4	.	.	.	.	.	.	11	4	4	2	4	3	3	4	4	2	4	2	1	3	3	3	4
0	0	0	1	4	0	1	0	1	0	0	10	0	1	0	0	0	0	0	0	0	1	0	0	0	1	4	.	.	.	.	.	.	0	2	4	2	3	2	4	4	3	1	5	1	1	2	4	4	1
0	0	0	1	4	1	3	0	0	1	0	10	0	1	0	0	0	0	0	0	0	1	0	0	0	1	4	.	.	.	.	.	.	6	4	3	3	5	2	4	5	3	2	4	5	2	2	5	4	2
0	0	0	1	4	0	2	0	0	0	0	10	0	1	0	0	0	0	0	0	0	1	0	0	0	1	4	.	.	.	.	.	.	6	4	1	5	5	2	4	4	5	1	5	4	1	2	4	4	4
0	0	0	1	4	1	1	0	1	0	0	10	0	1	0	0	0	0	0	0	0	1	0	0	0	1	4	.	.	.	.	.	.	2	4	3	3	5	2	4	5	3	2	4	3	1	4	4	4	3
0	0	0	1	4	1	2	0	0	0	0	10	0	1	0	0	0	0	0	0	0	1	0	0	0	1	4	.	.	.	.	.	.	11	2	4	2	4	2	4	3	4	2	4	4	2	1	4	5	3
0	0	0	1	4	0	1	0	1	0	0	10	0	1	0	0	0	0	0	0	0	1	0	0	0	0	1	.	.	.	.	.	.	3	4	3	3	4	5	1	4	5	1	5	3	3	4	5	2	2
0	0	0	1	4	0	2	0	0	0	0	10	0	1	0	0	0	0	0	0	0	1	0	0	0	0	1	.	.	.	.	.	.	8	4	5	1	4	1	5	4	2	1	5	3	1	4	2	2	1
0	0	0	1	4	1	2	0	0	0	0	10	0	1	0	0	0	0	0	0	0	1	0	0	0	1	4	.	.	.	.	.	.	2	4	5	1	4	4	2	4	5	1	5	3	1	3	1	3	1
0	0	0	1	4	1	2	0	0	0	0	10	0	1	0	0	0	0	0	0	0	1	0	0	0	0	1	.	.	.	.	.	.	2	5	2	4	3	5	1	4	3	2	4	3	1	2	3	3	2
0	0	0	1	4	1	2	0	0	0	0	10	0	1	0	0	0	0	0	0	0	1	0	0	0	1	4	.	.	.	.	.	.	2	3	1	5	4	2	4	4	4	2	4	3	1	2	3	2	2
0	0	0	1	4	0	1	0	1	0	0	10	0	1	0	0	0	0	0	0	0	1	0	0	0	0	1	.	.	.	.	.	.	7	3	5	1	4	1	5	3	3	1	5	2	1	2	3	2	2
0	0	0	1	4	1	2	0	0	0	0	10	0	1	0	0	0	0	0	0	0	1	0	0	0	1	4	.	.	.	.	.	.	10	3	2	4	4	2	4	4	3	3	3	3	2	3	4	4	3
0	0	0	1	4	0	2	0	0	0	0	10	0	1	0	0	0	0	0	0	0	1	0	0	0	1	4	.	.	.	.	.	.	12	4	3	3	4	1	5	3	4	1	5	3	3	3	3	4	1
0	0	0	1	4	0	2	0	0	0	0	10	0	1	0	0	0	0	0	0	0	1	0	0	0	0	1	.	.	.	.	.	.	12	3	2	4	2	1	5	4	3	2	4	3	5	3	2	4	1
0	0	0	1	4	0	2	0	0	0	0	10	0	1	0	0	0	0	0	0	0	1	0	0	0	1	4	.	.	.	.	.	.	6	4	2	4	3	1	5	5	5	3	3	4	1	1	3	3	3
0	0	0	1	4	0	1	0	1	0	0	10	0	1	0	0	0	0	0	0	0	1	0	0	0	1	4	.	.	.	.	.	.	0	3	4	2	4	2	4	4	3	2	4	3	1	2	4	3	1
0	0	0	1	4	1	1	0	1	0	0	10	0	1	0	0	0	0	0	0	0	1	0	0	0	0	1	.	.	.	.	.	.	2	3	5	1	4	4	2	4	4	2	4	3	2	4	4	4	2
0	0	0	1	4	1	2	0	0	0	0	10	0	1	0	0	0	0	0	0	0	1	0	0	0	0	1	.	.	.	.	.	.	10	1	2	4	2	1	5	2	5	1	5	5	1	1	1	1	1
0	0	0	1	4	0	1	0	1	0	0	10	0	1	0	0	0	0	0	0	0	1	0	0	0	0	1	.	.	.	.	.	.	99	3	2	4	4	2	4	4	3	1	5	4	1	4	2	1	4
0	0	0	1	4	1	2	0	0	0	0	10	0	1	0	0	0	0	0	0	0	1	0	0	0	1	4	.	.	.	.	.	.	5	5	3	3	5	4	2	5	3	2	4	1	2	2	3	5	2
0	0	0	1	4	0	2	0	0	0	0	10	0	1	0	0	0	0	0	0	0	1	0	0	0	0	1	.	.	.	.	.	.	4	2	5	1	3	2	4	3	1	1	5	5	2	2	1	1	3
0	0	0	1	4	1	2	0	0	0	0	10	0	1	0	0	0	0	0	0	0	1	0	0	0	0	1	.	.	.	.	.	.	8	4	1	5	3	3	3	5	4	1	5	3	1	1	4	1	1
0	0	0	1	4	0	2	0	0	0	0	10	0	1	0	0	0	0	0	0	0	1	0	0	0	1	4	.	.	.	.	.	.	2	3	2	4	4	4	2	4	4	2	4	2	3	4	2	1	1
0	0	0	1	4	0	1	0	1	0	0	10	0	1	0	0	0	0	0	0	0	1	0	0	0	0	1	.	.	.	.	.	.	11	2	5	1	3	1	5	5	1	1	5	1	1	1	1	1	1
0	0	0	1	4	1	2	0	0	0	0	10	0	1	0	0	0	0	0	0	0	1	0	0	0	0	1	.	.	.	.	.	.	6	3	1	5	4	3	3	3	4	3	3	4	1	4	4	5	2
0	0	0	1	4	1	1	0	1	0	0	10	0	1	0	0	0	0	0	0	0	1	0	0	0	0	1	.	.	.	.	.	.	6	3	2	4	4	4	2	3	4	3	3	3	2	2	4	4	3
0	0	0	1	4	1	2	0	0	0	0	10	0	1	0	0	0	0	0	0	0	1	0	0	0	0	1	.	.	.	.	.	.	6	3	4	2	5	1	5	5	3	1	5	3	2	3	5	4	3
0	0	0	1	4	0	2	0	0	0	0	10	0	1	0	0	0	0	0	0	0	1	0	0	0	0	1	.	.	.	.	.	.	6	2	5	1	3	1	5	2	5	1	5	1	1	1	1	3	3
0	0	0	1	4	1	2	0	0	0	0	10	0	1	0	0	0	0	0	0	0	1	0	0	0	1	4	.	.	.	.	.	.	2	4	2	4	5	3	3	5	3	2	4	2	2	3	5	5	3
0	0	0	1	4	1	1	0	1	0	0	10	0	1	0	0	0	0	0	0	0	1	0	0	0	0	1	.	.	.	.	.	.	1	4	4	2	4	3	3	3	3	2	4	2	1	3	4	5	1
0	0	0	1	4	1	2	0	0	0	0	10	0	1	0	0	0	0	0	0	0	1	0	0	0	1	4	.	.	.	.	.	.	2	4	3	3	4	2	4	4	5	5	1	1	1	1	4	2	1
0	0	0	1	4	0	1	0	1	0	0	10	0	1	0	0	0	0	0	0	0	1	0	0	0	1	4	.	.	.	.	.	.	0	4	1	5	4	2	4	3	5	1	5	4	1	2	4	4	2
0	0	0	1	4	0	1	0	1	0	0	10	0	1	0	0	0	0	0	0	0	1	0	0	0	1	4	.	.	.	.	.	.	0	3	4	2	4	2	4	4	5	2	4	2	2	3	4	2	4
0	0	0	1	4	0	2	0	0	0	0	10	0	1	0	0	0	0	0	0	0	1	0	0	0	0	1	.	.	.	.	.	.	0	4	5	1	5	2	4	5	4	4	2	4	2	5	5	4	4
0	0	0	1	4	1	2	0	0	0	0	10	0	1	0	0	0	0	0	0	0	1	0	0	0	0	1	.	.	.	.	.	.	6	5	5	1	4	2	4	4	4	1	5	2	2	4	5	3	0
0	0	0	1	4	1	1	0	1	0	0	10	0	1	0	0	0	0	0	0	0	1	0	0	0	1	4	.	.	.	.	.	.	0	4	1	5	3	4	2	4	2	3	3	1	1	5	2	1	3
0	0	0	1	4	0	2	0	0	0	0	10	0	1	0	0	0	0	0	0	0	1	0	0	0	1	4	.	.	.	.	.	.	2	4	0	0	4	2	4	3	4	1	5	2	0	2	4	2	2
0	0	0	1	4	0	1	0	1	0	0	10	0	1	0	0	0	0	0	0	0	1	0	0	0	1	4	.	.	.	.	.	.	6	2	4	2	3	3	3	4	4	1	5	2	2	4	4	4	2
0	0	0	1	4	0	1	0	1	0	0	10	0	1	0	0	0	0	0	0	0	1	0	0	0	1	4	.	.	.	.	.	.	6	4	1	5	5	1	5	5	4	1	5	2	2	2	4	4	1
0	0	0	1	4	0	3	0	0	1	0	10	0	1	0	0	0	0	0	0	0	1	0	0	0	0	1	.	.	.	.	.	.	6	3	5	1	3	1	5	3	5	1	5	5	1	5	5	5	1
0	0	0	1	4	1	2	0	0	0	0	10	0	1	0	0	0	0	0	0	0	1	0	0	0	1	4	.	.	.	.	.	.	7	3	4	2	3	2	4	4	5	3	3	4	2	2	3	3	3
0	0	0	1	4	1	1	0	1	0	0	10	0	1	0	0	0	0	0	0	0	1	0	0	0	1	4	.	.	.	.	.	.	6	0	3	3	3	2	4	3	1	1	5	2	2	1	3	3	2
0	0	0	1	4	0	2	0	0	0	0	10	0	1	0	0	0	0	0	0	0	1	0	0	0	1	4	.	.	.	.	.	.	1	4	5	1	5	5	1	5	5	1	5	5	1	4	5	5	2
0	0	0	1	4	0	1	0	1	0	0	10	0	1	0	0	0	0	0	0	0	1	0	0	0	0	1	.	.	.	.	.	.	13	4	4	2	4	3	3	4	4	3	3	4	2	3	2	3	4
0	0	0	1	4	0	2	0	0	0	0	10	0	1	0	0	0	0	0	0	0	1	0	0	0	1	4	.	.	.	.	.	.	13	3	4	2	2	1	5	4	4	2	4	3	2	2	1	4	3
0	0	0	1	4	0	2	0	0	0	0	10	0	1	0	0	0	0	0	0	0	1	0	0	0	1	4	.	.	.	.	.	.	13	3	5	1	3	1	5	5	4	1	5	1	1	2	4	4	2
0	0	0	1	4	0	3	0	0	1	0	10	0	1	0	0	0	0	0	0	0	1	0	0	0	0	1	.	.	.	.	.	.	99	2	3	3	4	3	3	3	2	2	4	2	3	5	0	1	3
0	0	0	1	4	0	2	0	0	0	0	10	0	1	0	0	0	0	0	0	0	1	0	0	0	1	4	.	.	.	.	.	.	12	5	4	2	3	4	2	5	5	1	5	4	3	3	4	5	1
0	0	0	1	4	0	2	0	0	0	0	10	0	1	0	0	0	0	0	0	0	1	0	0	0	1	4	.	.	.	.	.	.	12	2	0	0	4	2	4	4	4	2	4	4	4	4	4	4	4
0	0	0	1	4	0	1	0	1	0	0	10	0	1	0	0	0	0	0	0	0	1	0	0	0	1	4	.	.	.	.	.	.	12	2	3	3	4	2	4	5	1	1	5	2	0	3	4	3	1
0	0	0	1	4	1	1	0	1	0	0	10	0	1	0	0	0	0	0	0	0	1	0	0	0	1	4	.	.	.	.	.	.	2	4	2	4	3	1	5	4	3	2	4	3	2	2	2	2	2
0	0	0	1	4	0	1	0	1	0	0	10	0	1	0	0	0	0	0	0	0	1	0	0	0	0	1	.	.	.	.	.	.	2	4	5	1	4	1	5	4	4	1	5	2	1	2	2	5	1
0	0	0	1	4	0	2	0	0	0	0	10	0	1	0	0	0	0	0	0	0	1	0	0	0	0	1	.	.	.	.	.	.	6	3	3	3	2	5	1	5	3	1	5	3	5	5	4	4	0
0	0	0	1	4	0	1	0	1	0	0	10	0	1	0	0	0	0	0	0	0	1	0	0	0	1	4	.	.	.	.	.	.	2	3	3	3	3	1	5	3	4	1	5	4	1	1	2	2	2
0	0	0	1	4	1	1	0	1	0	0	10	0	1	0	0	0	0	0	0	0	1	0	0	0	1	4	.	.	.	.	.	.	7	2	3	3	3	1	5	3	4	3	3	3	1	1	3	2	2
0	0	0	1	4	0	2	0	0	0	0	10	0	1	0	0	0	0	0	0	0	1	0	0	0	0	1	.	.	.	.	.	.	8	4	3	3	5	2	4	5	4	2	4	2	1	2	3	4	2
0	0	0	1	4	1	2	0	0	0	0	10	0	1	0	0	0	0	0	0	0	1	0	0	0	1	4	.	.	.	.	.	.	1	5	3	3	5	3	3	4	5	1	5	1	2	1	5	2	5
0	0	0	1	4	0	3	0	0	1	0	10	0	1	0	0	0	0	0	0	0	1	0	0	0	1	4	.	.	.	.	.	.	1	3	3	3	3	2	4	4	3	2	4	2	2	1	2	2	1
0	0	0	1	4	0	2	0	0	0	0	10	0	1	0	0	0	0	0	0	0	1	0	0	0	0	1	.	.	.	.	.	.	1	4	1	5	2	1	5	4	1	1	5	1	1	1	5	5	3
0	0	0	1	4	0	1	0	1	0	0	10	0	1	0	0	0	0	0	0	0	1	0	0	0	0	1	.	.	.	.	.	.	1	4	2	4	5	1	5	5	3	1	5	3	1	1	1	3	1
0	0	0	1	4	1	2	0	0	0	0	10	0	1	0	0	0	0	0	0	0	1	0	0	0	1	4	.	.	.	.	.	.	1	4	4	2	4	3	3	4	3	3	3	3	3	4	4	4	3
0	0	0	1	4	1	1	0	1	0	0	10	0	1	0	0	0	0	0	0	0	1	0	0	0	1	4	.	.	.	.	.	.	2	4	5	1	4	1	5	4	5	3	3	3	1	2	5	3	1
0	0	0	1	4	1	0	1	0	0	0	10	0	1	0	0	0	0	0	0	0	1	0	0	0	1	4	.	.	.	.	.	.	2	3	4	2	3	3	3	3	5	3	3	2	1	5	2	1	2
0	0	0	1	4	0	1	0	1	0	0	10	0	1	0	0	0	0	0	0	0	1	0	0	0	1	4	.	.	.	.	.	.	12	2	4	2	4	2	4	2	2	1	5	1	1	1	1	1	2
0	0	0	1	4	0	2	0	0	0	0	10	0	1	0	0	0	0	0	0	0	1	0	0	0	0	1	.	.	.	.	.	.	12	4	3	3	4	5	1	4	4	2	4	3	2	4	4	4	2
0	0	0	1	4	1	2	0	0	0	0	10	0	1	0	0	0	0	0	0	0	1	0	0	0	0	1	.	.	.	.	.	.	99	4	3	3	3	3	3	3	4	4	2	2	3	2	4	2	4
0	0	0	1	4	1	1	0	1	0	0	10	0	1	0	0	0	0	0	0	0	1	0	0	0	0	1	.	.	.	.	.	.	2	4	3	3	3	2	4	4	4	0	0	2	5	2	4	5	2
0	0	0	1	4	1	2	0	0	0	0	10	0	1	0	0	0	0	0	0	0	1	0	0	0	1	4	.	.	.	.	.	.	10	4	1	5	5	4	2	5	4	1	5	3	1	2	3	4	1
0	0	0	1	4	1	2	0	0	0	0	10	0	1	0	0	0	0	0	0	0	1	0	0	0	1	4	.	.	.	.	.	.	0	5	2	4	5	3	3	5	4	3	3	2	1	3	2	5	2
0	0	0	1	4	1	1	0	1	0	0	10	0	1	0	0	0	0	0	0	0	1	0	0	0	1	4	.	.	.	.	.	.	0	3	3	3	4	1	5	4	4	2	4	4	1	3	4	5	2
0	0	0	1	4	0	1	0	1	0	0	10	0	1	0	0	0	0	0	0	0	1	0	0	0	1	4	.	.	.	.	.	.	0	3	3	3	3	2	4	2	4	1	5	1	1	3	4	4	1
0	0	0	1	4	0	2	0	0	0	0	10	0	1	0	0	0	0	0	0	0	1	0	0	0	1	4	.	.	.	.	.	.	0	4	4	2	4	2	4	4	4	1	5	3	1	3	4	5	1
0	0	0	1	4	0	2	0	0	0	0	10	0	1	0	0	0	0	0	0	0	1	0	0	0	1	4	.	.	.	.	.	.	0	4	1	5	4	1	5	3	5	1	5	3	1	1	1	2	1
0	0	0	1	4	1	2	0	0	0	0	10	0	1	0	0	0	0	0	0	0	1	0	0	0	1	4	.	.	.	.	.	.	0	2	3	3	5	4	2	4	2	3	3	4	1	2	4	4	2
0	0	0	1	4	1	1	0	1	0	0	10	0	1	0	0	0	0	0	0	0	1	0	0	0	1	4	.	.	.	.	.	.	0	5	1	5	5	1	5	5	3	1	5	2	1	1	5	1	1
0	0	0	1	4	1	1	0	1	0	0	10	0	1	0	0	0	0	0	0	0	1	0	0	0	1	4	.	.	.	.	.	.	0	4	1	5	4	3	3	5	5	2	4	5	2	3	4	4	2
0	0	0	1	4	0	1	0	1	0	0	10	0	1	0	0	0	0	0	0	0	1	0	0	0	1	4	.	.	.	.	.	.	0	5	2	4	5	3	3	5	5	2	4	3	1	1	2	1	1
0	0	0	1	4	0	2	0	0	0	0	10	0	1	0	0	0	0	0	0	0	1	0	0	0	1	4	.	.	.	.	.	.	0	4	3	3	4	1	5	3	5	1	5	3	1	3	4	4	2
0	0	0	1	4	1	2	0	0	0	0	10	0	1	0	0	0	0	0	0	0	1	0	0	0	1	4	.	.	.	.	.	.	0	4	2	4	3	5	1	5	4	3	3	3	1	4	4	4	3
0	0	0	1	4	1	2	0	0	0	0	10	0	1	0	0	0	0	0	0	0	1	0	0	0	1	4	.	.	.	.	.	.	0	0	1	5	4	3	3	3	5	2	4	1	1	3	4	4	1
0	0	0	1	4	0	2	0	0	0	0	10	0	1	0	0	0	0	0	0	0	1	0	0	0	1	4	.	.	.	.	.	.	0	3	1	5	4	2	4	3	4	2	4	2	1	1	3	4	2
0	0	0	1	4	0	1	0	1	0	0	10	0	1	0	0	0	0	0	0	0	1	0	0	0	1	4	.	.	.	.	.	.	0	3	1	5	5	2	4	4	4	1	5	4	3	2	5	5	1
0	0	0	1	4	1	2	0	0	0	0	10	0	1	0	0	0	0	0	0	0	1	0	0	0	1	4	.	.	.	.	.	.	0	3	1	5	4	2	4	4	4	1	5	3	1	2	3	4	1
0	0	0	1	4	0	1	0	1	0	0	10	0	1	0	0	0	0	0	0	0	1	0	0	0	1	4	.	.	.	.	.	.	0	4	0	0	3	1	5	5	4	1	5	2	1	1	4	4	2
0	0	0	1	4	0	1	0	1	0	0	10	0	1	0	0	0	0	0	0	0	1	0	0	0	1	4	.	.	.	.	.	.	0	4	3	3	4	3	3	5	3	1	5	2	1	2	3	4	1
0	0	0	1	4	1	2	0	0	0	0	10	0	1	0	0	0	0	0	0	0	1	0	0	0	1	4	.	.	.	.	.	.	0	3	2	4	3	1	5	2	2	1	5	2	1	2	1	2	1
0	0	0	1	4	1	2	0	0	0	0	10	0	1	0	0	0	0	0	0	0	1	0	0	0	1	4	.	.	.	.	.	.	0	4	2	4	3	2	4	5	3	1	5	3	1	2	3	4	2
0	0	0	1	4	1	2	0	0	0	0	10	0	1	0	0	0	0	0	0	0	1	0	0	0	1	4	.	.	.	.	.	.	0	4	3	3	4	3	3	4	4	2	4	4	1	2	3	4	1
0	0	0	1	4	1	2	0	0	0	0	10	0	1	0	0	0	0	0	0	0	1	0	0	0	0	1	.	.	.	.	.	.	0	3	3	3	4	5	1	4	3	2	4	5	2	4	4	4	4
0	0	0	1	4	0	2	0	0	0	0	10	0	1	0	0	0	0	0	0	0	1	0	0	0	0	1	.	.	.	.	.	.	0	1	3	3	4	2	4	4	4	1	5	4	2	4	4	5	4
0	0	0	1	4	0	2	0	0	0	0	10	0	1	0	0	0	0	0	0	0	1	0	0	0	0	1	.	.	.	.	.	.	0	5	3	3	4	1	5	4	4	1	5	1	1	1	2	1	3
0	0	0	1	4	0	1	0	1	0	0	10	0	1	0	0	0	0	0	0	0	1	0	0	0	0	1	.	.	.	.	.	.	0	4	3	3	4	1	5	5	5	1	5	5	1	3	4	2	1
0	0	0	1	4	0	2	0	0	0	0	10	0	1	0	0	0	0	0	0	0	1	0	0	0	0	1	.	.	.	.	.	.	0	4	5	1	5	1	5	4	4	3	3	2	2	1	1	1	1
0	0	0	1	4	0	1	0	1	0	0	10	0	1	0	0	0	0	0	0	0	1	0	0	0	1	4	.	.	.	.	.	.	0	2	2	4	3	1	5	2	2	1	5	2	1	1	2	3	5
0	0	0	1	4	0	1	0	1	0	0	10	0	1	0	0	0	0	0	0	0	1	0	0	0	1	4	.	.	.	.	.	.	0	4	2	4	4	3	3	5	5	2	4	3	1	2	5	5	2
0	0	0	1	4	1	1	0	1	0	0	10	0	1	0	0	0	0	0	0	0	1	0	0	0	1	4	.	.	.	.	.	.	0	3	3	3	3	4	2	4	5	2	4	2	1	2	4	3	2
0	0	0	1	4	1	2	0	0	0	0	10	0	1	0	0	0	0	0	0	0	1	0	0	0	1	4	.	.	.	.	.	.	0	4	1	5	5	4	2	5	4	1	5	3	1	2	3	4	1
0	0	0	1	4	1	1	0	1	0	0	10	0	1	0	0	0	0	0	0	0	1	0	0	0	1	4	.	.	.	.	.	.	0	4	2	4	3	2	4	4	4	1	5	2	1	2	5	5	1
0	0	0	1	4	0	1	0	1	0	0	10	0	1	0	0	0	0	0	0	0	1	0	0	0	0	1	.	.	.	.	.	.	0	4	2	4	3	1	5	4	3	2	4	3	1	2	4	3	2
0	0	0	1	4	0	1	0	1	0	0	10	0	1	0	0	0	0	0	0	0	1	0	0	0	1	4	.	.	.	.	.	.	0	5	1	5	4	1	5	4	4	1	5	1	1	1	2	2	3
0	0	0	1	4	0	2	0	0	0	0	10	0	1	0	0	0	0	0	0	0	1	0	0	0	0	1	.	.	.	.	.	.	0	0	0	0	0	1	5	0	2	1	5	1	1	1	1	4	1
0	0	0	1	4	0	2	0	0	0	0	10	0	1	0	0	0	0	0	0	0	1	0	0	0	1	4	.	.	.	.	.	.	0	5	2	4	4	2	4	4	4	2	4	3	1	2	4	4	1
0	0	0	1	4	1	1	0	1	0	0	10	0	1	0	0	0	0	0	0	0	1	0	0	0	1	4	.	.	.	.	.	.	0	3	3	3	4	4	2	3	0	4	2	3	2	3	4	4	3
0	0	0	1	4	0	1	0	1	0	0	10	0	1	0	0	0	0	0	0	0	1	0	0	0	1	4	.	.	.	.	.	.	3	4	2	4	5	1	5	4	5	1	5	1	1	4	1	5	1
1	0	0	1	4	0	3	0	0	1	0	-1	-1	0	0	0	0	0	0	0	0	0	0	0	0	1	4	.	.	2	.	.	-1	6	4	3	3	4	2	4	4	4	2	4	4	3	3	4	3	4
0	0	0	1	4	-1	-1	-1	-1	-1	-1	-1	-1	0	0	0	0	0	0	0	0	0	0	0	0	1	4	.	.	.	.	.	.	1	4	1	5	4	2	4	4	4	1	5	3	2	2	2	2	2
0	1	0	1	1	0	2	0	0	0	0	-1	-1	0	0	0	0	0	0	0	0	0	0	0	0	0	1	.	.	.	.	.	.	99	3	3	3	4	2	4	4	1	1	5	2	1	2	4	2	4
1	0	0	1	4	1	1	0	1	0	0	99	-1	0	0	0	0	0	0	0	0	0	0	0	0	1	4	.	.	5	.	.	-1	2	2	2	4	2	1	5	2	4	2	4	3	2	3	4	3	3
1	0	0	1	4	1	2	0	0	0	0	99	99	0	0	0	0	0	0	0	0	0	0	0	0	1	4	.	.	5	.	.	-1	0	0	1	5	2	3	3	4	5	4	2	3	2	1	0	3	4
1	1	1	2	3	1	3	0	0	1	0	8	8	0	0	0	0	1	0	1	0	0	0	0	0	1	6	3	.	.	.	1	7	-1	5	1	5	5	4	2	5	4	2	4	5	4	5	5	5	4
1	1	1	2	3	1	4	0	0	0	1	8	8	0	0	0	0	1	0	1	0	0	0	0	0	1	6	4	.	.	.	1	3	-1	5	1	5	5	2	4	5	2	1	5	2	2	2	2	5	5
1	1	1	2	3	1	3	0	0	1	0	8	8	0	0	0	0	1	0	1	0	0	0	0	0	1	6	4	.	.	.	1	1	-1	4	3	3	3	2	4	5	3	2	4	4	3	3	4	3	3
1	1	1	2	3	0	2	0	0	0	0	8	8	0	0	0	0	1	0	1	0	0	0	0	0	1	6	6	.	.	.	1	9	-1	5	3	3	5	5	1	5	5	3	3	5	3	3	3	5	3
1	1	1	2	3	1	2	0	0	0	0	8	8	0	0	0	0	1	0	1	0	0	0	0	0	1	6	0	.	.	.	1	3	-1	5	1	5	5	2	4	5	2	3	3	1	2	4	3	4	4
1	1	1	2	3	1	3	0	0	1	0	8	8	0	0	0	0	1	0	1	0	0	0	0	0	1	6	3	.	.	.	1	7	-1	5	2	4	5	1	5	5	2	2	4	3	3	3	2	1	2
1	1	1	2	3	1	3	0	0	1	0	8	8	0	0	0	0	1	0	1	0	0	0	0	0	1	6	3	.	.	.	-1	0	-1	5	4	2	5	4	2	5	3	3	3	3	1	5	4	3	3
1	1	1	2	3	0	4	0	0	0	1	8	8	0	0	0	0	1	0	1	0	0	0	0	0	1	6	1	.	.	.	0	9	-1	4	1	5	5	5	1	5	5	5	1	5	5	5	5	5	5
1	1	1	2	3	1	3	0	0	1	0	8	8	0	0	0	0	1	0	1	0	0	0	0	0	1	6	6	.	.	.	1	7	-1	5	2	4	5	2	4	5	1	1	5	1	4	4	4	1	1
1	1	1	2	3	1	4	0	0	0	1	8	8	0	0	0	0	1	0	1	0	0	0	0	0	1	6	6	.	.	.	1	5	-1	5	1	5	5	3	3	5	5	1	5	5	5	5	5	5	3
1	1	1	2	3	1	4	0	0	0	1	8	8	0	0	0	0	1	0	1	0	0	0	0	0	1	6	5	.	.	.	1	0	-1	5	3	3	5	5	1	5	3	1	5	3	1	1	2	2	5
1	1	1	2	3	1	3	0	0	1	0	8	8	0	0	0	0	1	0	1	0	0	0	0	0	1	6	5	.	.	.	1	0	-1	5	4	2	3	5	1	5	3	1	5	5	3	1	3	5	3
1	1	1	2	3	1	4	0	0	0	1	8	8	0	0	0	0	1	0	1	0	0	0	0	0	1	6	3	.	.	.	1	0	5	5	3	3	5	5	1	5	4	1	5	3	4	1	4	5	4
1	1	1	2	3	1	4	0	0	0	1	8	8	0	0	0	0	1	0	1	0	0	0	0	0	1	6	0	.	.	.	1	8	2	5	1	5	5	5	1	5	5	3	3	3	3	2	5	5	5
1	1	1	2	3	1	3	0	0	1	0	8	8	0	0	0	0	1	0	1	0	0	0	0	0	1	6	3	.	.	.	1	1	2	5	4	2	5	5	1	5	1	2	4	5	3	4	4	2	4
1	1	1	2	3	0	4	0	0	0	1	8	8	0	0	0	0	1	0	1	0	0	0	0	0	1	6	0	.	.	.	1	5	3	5	5	1	5	5	1	5	3	3	3	5	3	3	5	5	2
1	1	1	2	3	0	4	0	0	0	1	8	8	0	0	0	0	1	0	1	0	0	0	0	0	1	6	1	.	.	.	0	4	3	4	5	1	4	4	2	4	5	2	4	5	4	5	5	5	1
1	1	1	2	3	0	2	0	0	0	0	8	8	0	0	0	0	1	0	1	0	0	0	0	0	1	6	0	.	.	.	0	8	3	5	1	5	4	1	5	4	4	2	4	3	1	4	1	3	1
1	1	1	2	3	0	3	0	0	1	0	8	8	0	0	0	0	1	0	1	0	0	0	0	0	1	6	3	.	.	.	0	0	3	5	2	4	5	5	1	5	3	1	5	3	1	4	3	4	4
1	1	1	2	3	1	3	0	0	1	0	8	8	0	0	0	0	1	0	1	0	0	0	0	0	1	6	4	.	.	.	1	4	2	5	3	3	5	5	1	5	3	3	3	3	3	5	5	5	3
1	1	1	2	3	1	3	0	0	1	0	8	8	0	0	0	0	1	0	1	0	0	0	0	0	1	6	0	.	.	.	1	5	2	5	2	4	5	2	4	5	3	3	3	4	3	5	5	5	1
1	1	1	2	3	1	4	0	0	0	1	8	8	0	0	0	0	1	0	1	0	0	0	0	0	1	6	1	.	.	.	1	4	2	0	5	1	2	2	4	5	3	1	5	5	5	5	5	5	5
1	1	1	2	3	1	3	0	0	1	0	8	8	0	0	0	0	1	0	1	0	0	0	0	0	1	6	6	.	.	.	1	7	2	5	3	3	5	3	3	5	5	5	1	5	4	4	4	5	5
1	1	1	2	3	1	3	0	0	1	0	8	8	0	0	0	0	1	0	1	0	0	0	0	0	1	6	0	.	.	.	1	5	2	5	4	2	5	3	3	5	1	1	5	1	3	3	5	5	5
1	1	1	2	3	1	2	0	0	0	0	8	8	0	0	0	0	1	0	1	0	0	0	0	0	1	6	0	.	.	.	1	5	2	5	5	1	5	1	5	5	5	1	5	5	5	5	5	5	5
1	1	1	2	3	1	2	0	0	0	0	8	8	0	0	0	0	1	0	1	0	0	0	0	0	1	6	3	.	.	.	1	1	2	5	3	3	5	3	3	5	3	1	5	3	2	5	3	4	4
1	1	1	2	3	0	4	0	0	0	1	8	8	0	0	0	0	1	0	1	0	0	0	0	0	1	6	1	.	.	.	1	4	2	5	1	5	5	2	4	5	5	1	5	5	4	5	5	4	5
1	1	1	2	3	1	3	0	0	1	0	8	8	0	0	0	0	1	0	1	0	0	0	0	0	1	6	1	.	.	.	1	9	2	5	5	1	5	5	1	5	3	5	1	3	5	2	4	5	5
1	1	1	2	3	1	4	0	0	0	1	8	8	0	0	0	0	1	0	1	0	0	0	0	0	1	6	4	.	.	.	1	3	2	5	3	3	5	3	3	5	4	1	5	1	3	4	4	5	3
1	1	1	2	3	0	4	0	0	0	1	8	8	0	0	0	0	1	0	1	0	0	0	0	0	1	6	3	.	.	.	1	1	2	5	2	4	5	2	4	5	3	3	3	4	3	5	3	2	2
1	1	1	2	3	1	4	0	0	0	1	8	8	0	0	0	0	1	0	1	0	0	0	0	0	1	6	4	.	.	.	1	4	2	5	3	3	4	5	1	5	3	1	5	3	3	3	4	4	3
1	1	1	2	3	0	4	0	0	0	1	8	8	0	0	0	0	1	0	1	0	0	0	0	0	1	6	5	.	.	.	1	8	2	5	4	2	5	4	2	5	4	2	4	4	5	3	3	3	4
1	1	1	2	3	0	4	0	0	0	1	8	8	0	0	0	0	1	0	1	0	0	0	0	0	1	6	5	.	.	.	1	0	2	5	3	3	5	3	3	5	4	3	3	1	2	1	2	3	3
1	1	1	2	3	0	3	0	0	1	0	8	8	0	0	0	0	1	0	1	0	0	0	0	0	1	6	3	.	.	.	1	0	2	5	2	4	5	5	1	5	4	1	5	2	3	4	3	4	1
1	1	1	2	3	1	4	0	0	0	1	8	8	0	0	0	0	1	0	1	0	0	0	0	0	1	6	5	.	.	.	1	2	2	5	1	5	5	1	5	5	2	1	5	5	5	5	5	1	1
1	1	1	2	3	0	2	0	0	0	0	8	8	0	0	0	0	1	0	1	0	0	0	0	0	1	6	1	.	.	.	1	9	2	5	1	5	5	1	5	5	5	1	5	2	1	1	4	5	5
1	1	1	2	3	1	3	0	0	1	0	8	8	0	0	0	0	1	0	1	0	0	0	0	0	1	6	3	.	.	.	1	0	2	5	1	5	5	5	1	5	2	1	5	1	1	2	2	5	1
1	1	1	2	3	1	2	0	0	0	0	8	8	0	0	0	0	1	0	1	0	0	0	0	0	1	6	0	.	.	.	1	8	2	5	1	5	5	3	3	5	3	2	4	2	1	3	4	5	5
1	1	1	2	3	1	4	0	0	0	1	8	8	0	0	0	0	1	0	1	0	0	0	0	0	1	6	2	.	.	.	1	9	2	5	1	5	5	5	1	5	3	3	3	5	4	4	4	5	5
1	1	1	2	3	0	3	0	0	1	0	8	8	0	0	0	0	1	0	1	0	0	0	0	0	1	6	1	.	.	.	0	2	9	5	4	2	5	5	1	5	4	1	5	3	4	3	5	5	3
1	1	1	2	3	0	3	0	0	1	0	8	8	0	0	0	0	1	0	1	0	0	0	0	0	1	6	2	.	.	.	1	9	2	5	2	4	5	1	5	5	4	2	4	3	4	4	3	4	2
1	1	1	2	3	0	3	0	0	1	0	8	8	0	0	0	0	1	0	1	0	0	0	0	0	1	6	0	.	.	.	1	5	2	5	5	1	5	5	1	5	1	1	5	5	5	5	5	5	5
1	1	1	2	3	0	3	0	0	1	0	8	8	0	0	0	0	1	0	1	0	0	0	0	0	1	6	5	.	.	.	1	8	3	5	1	5	5	5	1	5	2	2	4	5	2	2	2	4	3
1	1	1	2	3	1	4	0	0	0	1	8	8	0	0	0	0	1	0	1	0	0	0	0	0	1	6	1	.	.	.	1	4	2	5	5	1	5	5	1	3	5	5	1	1	5	5	5	3	5
1	1	1	2	3	1	2	0	0	0	0	8	8	0	0	0	0	1	0	1	0	0	0	0	0	1	6	5	.	.	.	1	2	2	5	1	5	5	4	2	5	3	1	5	5	2	4	5	5	5
1	1	1	2	3	0	4	0	0	0	1	8	8	0	0	0	0	1	0	1	0	0	0	0	0	1	6	5	.	.	.	1	8	2	5	2	4	5	1	5	5	5	4	2	3	3	3	2	5	3
1	1	1	2	3	1	4	0	0	0	1	8	8	0	0	0	0	1	0	1	0	0	0	0	0	1	6	4	.	.	.	1	3	2	4	1	5	5	5	1	5	5	4	2	3	5	5	5	5	5
1	1	1	2	3	1	3	0	0	1	0	8	8	0	0	0	0	1	0	1	0	0	0	0	0	1	6	2	.	.	.	1	7	2	5	3	3	5	5	1	5	5	1	5	5	5	5	2	5	1
1	1	1	2	3	1	3	0	0	1	0	8	8	0	0	0	0	1	0	1	0	0	0	0	0	1	6	-1	.	.	.	1	3	2	5	2	4	5	4	2	5	5	4	2	5	5	5	5	5	5
1	1	1	2	3	0	3	0	0	1	0	8	8	0	0	0	0	1	0	1	0	0	0	0	0	1	6	0	.	.	.	1	3	2	5	3	3	5	3	3	5	3	1	5	4	2	4	3	3	3
1	1	1	2	3	0	4	0	0	0	1	8	8	0	0	0	0	1	0	1	0	0	0	0	0	1	6	1	.	.	.	1	9	4	5	4	2	5	5	1	5	4	2	4	5	5	2	5	5	3
1	1	1	2	3	0	4	0	0	0	1	8	8	0	0	0	0	1	0	1	0	0	0	0	0	1	6	6	.	.	.	0	5	6	0	0	0	0	0	0	0	5	1	5	1	5	5	5	5	5
1	1	1	2	3	1	4	0	0	0	1	8	8	0	0	0	0	1	0	1	0	0	0	0	0	1	6	2	.	.	.	1	9	2	5	1	5	5	5	1	5	4	1	5	4	1	4	4	5	1
1	1	1	2	3	1	4	0	0	0	1	8	8	0	0	0	0	1	0	1	0	0	0	0	0	1	6	0	.	.	.	1	8	2	5	0	0	5	5	1	5	3	3	3	3	5	5	1	5	5
1	1	1	2	3	1	3	0	0	1	0	8	8	0	0	0	0	1	0	1	0	0	0	0	0	1	6	1	.	.	.	1	2	2	5	1	5	5	5	1	5	4	1	5	3	3	5	3	5	5
1	1	1	2	3	0	3	0	0	1	0	8	8	0	0	0	0	1	0	1	0	0	0	0	0	1	6	2	.	.	.	1	7	2	5	5	1	5	5	1	5	4	2	4	5	3	5	4	4	5
1	1	1	2	3	0	4	0	0	0	1	8	8	0	0	0	0	1	0	1	0	0	0	0	0	1	6	0	.	.	.	0	5	6	5	2	4	5	5	1	5	5	3	3	3	1	2	4	2	5
1	1	1	2	3	0	3	0	0	1	0	8	8	0	0	0	0	1	0	1	0	0	0	0	0	1	6	4	.	.	.	1	3	2	5	3	3	5	5	1	5	5	3	3	3	4	4	0	5	5
1	1	1	2	3	1	4	0	0	0	1	8	8	0	0	0	0	1	0	1	0	0	0	0	0	1	6	2	.	.	.	1	7	2	5	5	1	5	5	1	5	4	4	2	1	5	5	4	5	5
1	1	1	2	3	1	3	0	0	1	0	8	8	0	0	0	0	1	0	1	0	0	0	0	0	1	6	4	.	.	.	1	1	2	5	5	1	5	5	1	5	5	1	5	3	3	5	5	3	3
1	1	1	2	3	0	2	0	0	0	0	8	8	0	0	0	0	1	0	1	0	0	0	0	0	1	6	4	.	.	.	1	4	2	5	3	3	5	3	3	5	3	2	4	3	2	3	2	3	2
1	1	1	2	3	0	4	0	0	0	1	8	8	0	0	0	0	1	0	1	0	0	0	0	0	1	6	6	.	.	.	1	5	13	3	1	5	5	3	3	5	3	1	5	3	1	2	3	4	3
1	1	1	2	3	0	3	0	0	1	0	8	8	0	0	0	0	1	0	1	0	0	0	0	0	1	6	0	.	.	.	0	8	9	5	1	5	5	5	1	5	3	5	1	5	1	3	3	5	3
1	1	1	2	3	0	3	0	0	1	0	8	8	0	0	0	0	1	0	1	0	0	0	0	0	1	6	4	.	.	.	1	4	2	5	3	3	5	5	1	5	3	0	0	2	4	5	5	5	4
1	1	1	2	3	0	4	0	0	0	1	8	8	0	0	0	0	1	0	1	0	0	0	0	0	1	6	2	.	.	.	0	5	13	4	5	1	5	1	5	4	4	3	3	4	4	3	5	3	2
1	1	1	2	3	0	4	0	0	0	1	8	8	0	0	0	0	1	0	1	0	0	0	0	0	1	6	2	.	.	.	0	9	3	5	1	5	5	5	1	5	5	5	1	5	1	5	3	3	3
1	1	1	2	3	1	2	0	0	0	0	8	8	0	0	0	0	1	0	1	0	0	0	0	0	1	6	1	.	.	.	1	4	3	5	1	5	5	4	2	5	3	2	4	2	1	4	3	4	3
1	1	1	2	3	0	4	0	0	0	1	8	8	0	0	0	0	1	0	1	0	0	0	0	0	1	6	6	.	.	.	1	5	2	5	3	3	5	1	5	5	3	1	5	4	3	4	2	4	3
1	1	1	2	3	0	3	0	0	1	0	8	8	0	0	0	0	1	0	1	0	0	0	0	0	1	6	0	.	.	.	1	3	2	5	5	1	5	5	1	5	5	5	1	5	5	5	5	5	2
1	1	1	2	3	1	4	0	0	0	1	8	8	0	0	0	0	1	0	1	0	0	0	0	0	1	6	6	.	.	.	1	7	13	5	1	5	5	4	2	5	5	4	2	5	4	5	0	0	0
1	1	1	2	3	1	3	0	0	1	0	8	8	0	0	0	0	1	0	1	0	0	0	0	0	1	6	6	.	.	.	1	9	13	4	1	5	3	3	3	3	3	2	4	3	3	3	3	3	3
1	1	1	2	3	1	3	0	0	1	0	8	8	0	0	0	0	1	0	1	0	0	0	0	0	1	6	6	.	.	.	1	7	13	5	2	4	5	1	5	5	3	1	5	2	2	5	3	3	5
1	1	1	2	3	1	2	0	0	0	0	8	8	0	0	0	0	1	0	1	0	0	0	0	0	1	6	4	.	.	.	1	1	2	5	3	3	5	2	4	5	4	1	5	3	3	4	4	1	4
1	1	1	2	3	0	4	0	0	0	1	8	8	0	0	0	0	1	0	1	0	0	0	0	0	1	6	1	.	.	.	1	2	0	5	5	1	5	3	3	5	3	1	5	2	1	3	2	5	3
1	1	1	2	3	0	4	0	0	0	1	8	8	0	0	0	0	1	0	1	0	0	0	0	0	1	6	1	.	.	.	1	2	0	5	2	4	5	3	3	5	3	1	5	2	3	2	3	4	3
1	1	1	2	3	0	3	0	0	1	0	8	8	0	0	0	0	1	0	1	0	0	0	0	0	1	6	1	.	.	.	1	2	0	5	1	5	5	4	2	5	4	1	5	2	3	1	4	4	4
1	1	1	2	3	1	3	0	0	1	0	8	8	0	0	0	0	1	0	1	0	0	0	0	0	1	6	6	.	.	.	0	9	0	3	1	5	5	3	3	4	5	1	5	3	4	5	5	5	5
1	1	1	2	3	0	3	0	0	1	0	8	8	0	0	0	0	1	0	1	0	0	0	0	0	1	6	2	.	.	.	1	5	0	5	3	3	5	2	4	5	3	1	5	3	3	4	3	5	5
1	1	1	2	3	0	4	0	0	0	1	8	8	0	0	0	0	1	0	1	0	0	0	0	0	1	6	2	.	.	.	1	5	0	5	1	5	5	2	4	5	5	2	4	5	5	4	5	4	4
1	1	1	2	3	1	4	0	0	0	1	8	8	0	0	0	0	1	0	1	0	0	0	0	0	1	6	3	.	.	.	1	1	2	5	3	3	5	4	2	5	4	1	5	3	4	1	4	5	4
1	1	1	2	3	1	2	0	0	0	0	8	8	0	0	0	0	1	0	1	0	0	0	0	0	1	6	5	.	.	.	1	2	2	5	1	5	5	3	3	5	5	1	5	4	4	5	1	4	4
1	1	1	2	3	1	4	0	0	0	1	8	8	0	0	0	0	1	0	1	0	0	0	0	0	1	6	3	.	.	.	1	0	13	5	2	4	5	5	1	5	5	1	5	5	5	4	5	5	5
1	1	1	2	3	1	4	0	0	0	1	8	8	0	0	0	0	1	0	1	0	0	0	0	0	1	6	5	.	.	.	1	8	2	5	3	3	5	5	1	5	4	1	5	4	2	4	4	4	5
1	1	1	2	3	0	4	0	0	0	1	8	8	0	0	0	0	1	0	1	0	0	0	0	0	1	6	2	.	.	.	1	5	2	5	5	1	5	5	1	5	5	3	3	5	4	5	5	3	4
1	1	1	2	3	0	3	0	0	1	0	8	8	0	0	0	0	1	0	1	0	0	0	0	0	1	6	2	.	.	.	1	7	2	5	1	5	5	1	5	5	1	1	5	1	1	5	1	5	5
1	1	1	2	3	0	4	0	0	0	1	8	8	0	0	0	0	1	0	1	0	0	0	0	0	1	6	4	.	.	.	0	3	0	5	2	4	5	5	1	5	3	4	2	3	3	1	2	2	3
1	1	1	2	3	0	4	0	0	0	1	8	8	0	0	0	0	1	0	1	0	0	0	0	0	1	6	5	.	.	.	1	8	4	5	1	5	5	2	4	5	3	1	5	1	2	3	3	3	1
1	1	1	2	3	0	4	0	0	0	1	8	8	0	0	0	0	1	0	1	0	0	0	0	0	1	6	3	.	.	.	0	1	4	5	5	1	5	5	1	5	3	1	5	3	3	4	4	5	3
1	1	1	2	3	1	2	0	0	0	0	8	8	0	0	0	0	1	0	1	0	0	0	0	0	1	6	3	.	.	.	1	7	2	5	1	5	5	3	3	4	5	1	5	3	3	2	3	5	3
1	1	1	2	3	0	3	0	0	1	0	8	8	0	0	0	0	1	0	1	0	0	0	0	0	1	6	0	.	.	.	1	3	2	5	5	1	5	5	1	5	5	1	5	5	5	5	4	5	5
1	1	1	2	3	1	4	0	0	0	1	8	8	0	0	0	0	1	0	1	0	0	0	0	0	1	6	3	.	.	.	1	0	2	5	2	4	5	2	4	5	3	4	2	4	4	3	3	2	3
1	1	1	2	3	1	4	0	0	0	1	8	8	0	0	0	0	1	0	1	0	0	0	0	0	1	6	4	.	.	.	1	4	2	5	1	5	5	2	4	5	2	1	5	3	3	4	4	5	5
1	1	1	2	3	0	3	0	0	1	0	8	8	0	0	0	0	1	0	1	0	0	0	0	0	1	6	6	.	.	.	1	5	0	5	1	5	4	4	2	4	3	1	5	4	1	4	1	5	4
1	1	1	2	3	0	4	0	0	0	1	8	8	0	0	0	0	1	0	1	0	0	0	0	0	1	6	4	.	.	.	0	3	0	5	4	2	5	5	1	5	3	1	5	3	4	5	1	5	5
1	1	1	2	3	1	2	0	0	0	0	8	8	0	0	0	0	1	0	1	0	0	0	0	0	1	6	6	.	.	.	1	9	2	5	2	4	5	5	1	5	5	5	1	5	5	4	5	5	3
1	1	1	2	3	1	3	0	0	1	0	8	8	0	0	0	0	1	0	1	0	0	0	0	0	1	6	2	.	.	.	0	7	0	5	5	1	5	5	1	5	4	1	5	4	4	1	4	5	4
1	1	1	2	3	1	3	0	0	1	0	8	8	0	0	0	0	1	0	1	0	0	0	0	0	1	6	5	.	.	.	1	0	0	5	3	3	5	4	2	5	4	3	3	3	3	3	5	5	2
1	1	1	2	3	0	4	0	0	0	1	8	8	0	0	0	0	1	0	1	0	0	0	0	0	1	6	6	.	.	.	1	5	0	3	1	5	3	3	3	3	3	1	5	3	3	3	3	0	3
1	1	1	2	3	1	3	0	0	1	0	8	8	0	0	0	0	1	0	1	0	0	0	0	0	1	6	0	.	.	.	1	3	0	4	2	4	5	4	2	5	3	3	3	4	4	2	3	5	2
1	1	1	2	3	1	4	0	0	0	1	8	8	0	0	0	0	1	0	1	0	0	0	0	0	1	6	6	.	.	.	1	7	0	5	2	4	5	5	1	5	2	1	5	2	1	1	2	5	5
1	1	1	2	3	1	3	0	0	1	0	8	8	0	0	0	0	1	0	1	0	0	0	0	0	1	6	0	.	.	.	1	5	0	3	3	3	4	5	1	5	4	3	3	2	2	3	3	3	4
1	1	1	2	3	1	3	0	0	1	0	8	8	0	0	0	0	1	0	1	0	0	0	0	0	1	6	5	.	.	.	0	0	3	5	5	1	5	4	2	5	3	3	3	3	1	1	1	1	1
1	1	1	2	3	1	2	0	0	0	0	8	8	0	0	0	0	1	0	1	0	0	0	0	0	1	6	4	.	.	.	0	4	6	5	2	4	4	3	3	5	5	2	4	3	4	3	3	4	3
1	1	1	2	3	0	2	0	0	0	0	8	8	0	0	0	0	1	0	1	0	0	0	0	0	1	6	3	.	.	.	0	0	3	4	3	3	5	1	5	5	3	1	5	3	1	4	3	4	3
1	1	1	2	3	1	3	0	0	1	0	8	8	0	0	0	0	1	0	1	0	0	0	0	0	1	6	5	.	.	.	1	2	2	5	1	5	5	5	1	5	5	4	2	5	4	4	5	5	5
1	1	1	2	3	1	4	0	0	0	1	8	8	0	0	0	0	1	0	1	0	0	0	0	0	1	6	2	.	.	.	1	7	2	4	3	3	5	2	4	4	2	2	4	2	2	1	1	2	3
1	1	1	2	3	0	4	0	0	0	1	8	8	0	0	0	0	1	0	1	0	0	0	0	0	1	6	1	.	.	.	1	4	9	5	3	3	5	3	3	5	4	1	5	5	3	3	3	4	1
1	1	1	2	3	1	4	0	0	0	1	8	8	0	0	0	0	1	0	1	0	0	0	0	0	1	6	0	.	.	.	1	3	10	5	2	4	5	2	4	5	5	1	5	1	2	1	2	5	1
1	1	1	2	3	1	4	0	0	0	1	8	8	0	0	0	0	1	0	1	0	0	0	0	0	1	6	3	.	.	.	1	1	10	5	5	1	5	1	5	5	3	1	5	5	4	4	5	4	5
1	1	1	2	3	0	4	0	0	0	1	8	8	0	0	0	0	1	0	1	0	0	0	0	0	1	6	5	.	.	.	0	0	7	2	3	3	5	2	4	3	2	1	5	2	2	2	2	2	2
1	1	1	2	3	0	4	0	0	0	1	8	8	0	0	0	0	1	0	1	0	0	0	0	0	1	6	6	.	.	.	1	9	7	5	3	3	5	1	5	5	3	3	3	1	1	4	1	4	1
1	1	1	2	3	1	4	0	0	0	1	8	8	0	0	0	0	1	0	1	0	0	0	0	0	1	6	3	.	.	.	1	7	6	3	5	1	4	3	3	5	5	5	1	1	4	2	5	5	2
1	1	1	2	3	0	2	0	0	0	0	8	8	0	0	0	0	1	0	1	0	0	0	0	0	1	6	0	.	.	.	0	8	6	5	1	5	5	1	5	5	3	5	1	2	1	1	3	5	2
1	1	1	2	3	0	2	0	0	0	0	8	8	0	0	0	0	1	0	1	0	0	0	0	0	1	6	6	.	.	.	1	9	2	5	3	3	4	5	1	4	3	1	5	3	4	3	3	3	1
1	1	1	2	3	1	4	0	0	0	1	8	8	0	0	0	0	1	0	1	0	0	0	0	0	1	6	3	.	.	.	1	7	2	5	1	5	5	1	5	5	5	1	5	0	0	0	0	0	0
1	1	1	2	3	1	4	0	0	0	1	8	8	0	0	0	0	1	0	1	0	0	0	0	0	1	6	3	.	.	.	1	7	2	5	2	4	5	1	5	5	5	1	5	5	2	5	5	5	5
1	1	1	2	3	0	3	0	0	1	0	8	8	0	0	0	0	1	0	1	0	0	0	0	0	1	6	0	.	.	.	0	8	13	5	2	4	5	5	1	5	3	1	5	4	3	1	3	5	4
1	1	1	2	3	0	4	0	0	0	1	8	8	0	0	0	0	1	0	1	0	0	0	0	0	1	6	3	.	.	.	-1	7	13	5	5	1	5	2	4	5	4	2	4	3	3	3	3	5	3
1	1	1	2	3	0	4	0	0	0	1	8	8	0	0	0	0	1	0	1	0	0	0	0	0	1	6	4	.	.	.	0	1	13	5	1	5	5	5	1	5	5	1	5	3	4	1	4	5	5
1	1	1	2	3	1	4	0	0	0	1	8	8	0	0	0	0	1	0	1	0	0	0	0	0	1	6	1	.	.	.	1	2	13	5	1	5	5	5	1	5	5	3	3	5	4	5	3	5	5
1	1	1	2	3	0	4	0	0	0	1	8	8	0	0	0	0	1	0	1	0	0	0	0	0	1	6	5	.	.	.	1	8	13	5	3	3	5	3	3	5	3	1	5	3	3	3	3	3	3
1	1	1	2	3	0	3	0	0	1	0	8	8	0	0	0	0	1	0	1	0	0	0	0	0	1	6	5	.	.	.	0	0	13	5	1	5	5	1	5	5	4	4	2	3	1	3	2	3	3
1	1	1	2	3	0	3	0	0	1	0	8	8	0	0	0	0	1	0	1	0	0	0	0	0	1	6	4	.	.	.	0	4	13	5	2	4	3	3	3	5	3	2	4	3	2	3	4	3	2
1	1	1	2	3	0	4	0	0	0	1	8	8	0	0	0	0	1	0	1	0	0	0	0	0	1	6	3	.	.	.	1	7	13	3	5	1	5	5	1	5	5	1	5	3	5	5	5	5	5
1	1	1	2	3	1	3	0	0	1	0	8	8	0	0	0	0	1	0	1	0	0	0	0	0	1	6	5	.	.	.	0	2	13	5	1	5	5	2	4	5	5	1	5	5	3	3	4	4	1
1	1	1	2	3	0	4	0	0	0	1	8	8	0	0	0	0	1	0	1	0	0	0	0	0	1	6	4	.	.	.	1	1	2	5	1	5	5	1	5	5	2	1	5	1	4	4	3	1	2
1	1	1	2	3	0	4	0	0	0	1	8	8	0	0	0	0	1	0	1	0	0	0	0	0	1	6	1	.	.	.	0	4	0	5	1	5	5	1	5	5	5	1	5	1	5	5	1	5	0
1	1	1	2	3	0	4	0	0	0	1	8	8	0	0	0	0	1	0	1	0	0	0	0	0	1	6	6	.	.	.	0	5	5	3	3	3	4	2	4	5	3	5	1	1	2	3	3	3	3
1	1	1	2	3	0	4	0	0	0	1	8	8	0	0	0	0	1	0	1	0	0	0	0	0	1	6	2	.	.	.	0	9	4	5	5	1	5	1	5	5	5	1	5	1	1	5	5	5	5
1	1	1	2	3	1	3	0	0	1	0	8	8	0	0	0	0	1	0	1	0	0	0	0	0	1	6	6	.	.	.	1	7	2	5	1	5	5	2	4	5	3	4	2	3	2	4	3	3	3
1	1	1	2	3	1	3	0	0	1	0	8	8	0	0	0	0	1	0	1	0	0	0	0	0	1	6	6	.	.	.	1	7	2	5	3	3	5	3	3	4	3	3	3	5	4	4	4	5	3
1	1	1	2	3	1	3	0	0	1	0	8	8	0	0	0	0	1	0	1	0	0	0	0	0	1	6	1	.	.	.	1	9	2	5	5	1	5	5	1	5	5	1	5	4	4	4	4	2	4
1	1	1	2	3	0	3	0	0	1	0	8	8	0	0	0	0	1	0	1	0	0	0	0	0	1	6	2	.	.	.	1	5	2	5	5	1	5	5	1	5	5	4	2	4	4	5	3	5	5
1	1	1	2	3	1	2	0	0	0	0	8	8	0	0	0	0	1	0	1	0	0	0	0	0	1	6	1	.	.	.	1	9	2	5	1	5	5	5	1	5	2	4	2	4	1	1	4	5	4
1	1	1	2	3	1	3	0	0	1	0	8	8	0	0	0	0	1	0	1	0	0	0	0	0	1	6	2	.	.	.	1	9	2	3	1	5	5	5	1	5	3	0	0	3	3	1	4	4	4
1	1	1	2	3	0	4	0	0	0	1	8	8	0	0	0	0	1	0	1	0	0	0	0	0	1	6	3	.	.	.	1	1	13	5	1	5	5	3	3	5	5	1	5	2	3	2	3	1	4
1	1	1	2	3	0	4	0	0	0	1	8	8	0	0	0	0	1	0	1	0	0	0	0	0	1	6	2	.	.	.	1	5	1	5	5	1	5	3	3	5	3	3	3	3	4	5	3	5	3
1	1	1	2	3	0	4	0	0	0	1	8	8	0	0	0	0	1	0	1	0	0	0	0	0	1	6	1	.	.	.	1	2	4	5	2	4	5	3	3	5	5	1	5	5	4	5	5	5	4
1	1	1	2	3	1	4	0	0	0	1	8	8	0	0	0	0	1	0	1	0	0	0	0	0	1	6	2	.	.	.	0	7	13	2	5	1	5	1	5	5	3	3	3	1	1	1	3	4	5
1	1	1	2	3	1	4	0	0	0	1	8	8	0	0	0	0	1	0	1	0	0	0	0	0	1	6	1	.	.	.	1	2	2	5	1	5	5	5	1	5	5	1	5	5	1	1	5	5	5
1	1	1	2	3	1	4	0	0	0	1	8	8	0	0	0	0	1	0	1	0	0	0	0	0	1	6	0	.	.	.	1	8	2	5	3	3	5	5	1	5	5	1	5	5	5	5	5	5	1
1	1	1	2	3	1	4	0	0	0	1	8	8	0	0	0	0	1	0	1	0	0	0	0	0	1	6	5	.	.	.	1	2	2	4	1	5	4	1	5	5	2	1	5	5	4	4	3	5	3
1	1	1	2	3	1	2	0	0	0	0	8	8	0	0	0	0	1	0	1	0	0	0	0	0	1	6	4	.	.	.	1	1	2	5	3	3	4	5	1	5	3	3	3	3	3	4	3	3	4
1	1	1	2	3	1	4	0	0	0	1	8	8	0	0	0	0	1	0	1	0	0	0	0	0	1	6	1	.	.	.	1	9	2	5	5	1	5	3	3	5	5	3	3	3	4	3	3	4	3
1	1	1	2	3	1	3	0	0	1	0	8	8	0	0	0	0	1	0	1	0	0	0	0	0	1	6	6	.	.	.	1	9	2	5	3	3	5	5	1	5	3	1	5	4	1	2	2	2	3
1	1	1	2	3	0	4	0	0	0	1	8	8	0	0	0	0	1	0	1	0	0	0	0	0	1	6	5	.	.	.	1	8	12	5	2	4	4	2	4	4	3	2	4	4	4	3	4	3	4
1	1	1	2	3	0	4	0	0	0	1	8	8	0	0	0	0	1	0	1	0	0	0	0	0	1	6	0	.	.	.	0	5	12	5	5	1	5	5	1	5	2	1	5	5	1	3	3	2	5
1	1	1	2	3	1	3	0	0	1	0	8	8	0	0	0	0	1	0	1	0	0	0	0	0	1	6	1	.	.	.	0	9	0	5	2	4	5	3	3	5	3	3	3	4	4	3	4	5	5
1	1	1	2	3	0	3	0	0	1	0	8	8	0	0	0	0	1	0	1	0	0	0	0	0	1	6	2	.	.	.	1	5	0	5	4	2	5	5	1	5	3	2	4	3	2	1	3	4	4
1	1	1	2	3	0	3	0	0	1	0	8	8	0	0	0	0	1	0	1	0	0	0	0	0	1	6	2	.	.	.	-1	9	0	5	1	5	5	5	1	5	3	2	4	3	2	3	2	4	4
1	1	1	2	3	1	3	0	0	1	0	8	8	0	0	0	0	1	0	1	0	0	0	0	0	1	6	0	.	.	.	1	3	0	5	1	5	5	5	1	5	1	1	5	5	5	5	5	5	1
1	1	1	2	3	1	3	0	0	1	0	8	8	0	0	0	0	1	0	1	0	0	0	0	0	1	6	1	.	.	.	1	4	0	5	1	5	5	5	1	5	5	1	5	5	2	2	3	4	2
1	1	1	2	3	1	3	0	0	1	0	8	8	0	0	0	0	1	0	1	0	0	0	0	0	1	6	3	.	.	.	1	1	0	5	1	5	5	3	3	5	3	3	3	3	2	4	5	5	5
0	1	0	2	3	0	3	0	0	1	0	8	8	0	0	0	0	1	0	1	0	0	0	0	0	1	6	.	.	.	.	.	.	2	4	2	4	3	4	2	4	3	3	3	2	2	3	2	5	3
0	1	0	2	3	1	3	0	0	1	0	8	8	0	0	0	0	1	0	1	0	0	0	0	0	1	6	.	.	.	.	.	.	0	5	2	4	5	3	3	4	1	1	5	1	2	1	2	1	1
0	1	0	2	3	1	3	0	0	1	0	8	8	0	0	0	0	1	0	1	0	0	0	0	0	1	6	.	.	.	.	.	.	0	5	1	5	5	5	1	5	3	4	2	4	4	4	4	5	4
0	1	0	2	3	0	4	0	0	0	1	8	8	0	0	0	0	1	0	1	0	0	0	0	0	1	6	.	.	.	.	.	.	12	4	2	4	4	1	5	5	3	1	5	3	2	1	1	4	2
0	1	0	2	3	1	4	0	0	0	1	8	8	0	0	0	0	1	0	1	0	0	0	0	0	1	6	.	.	.	.	.	.	2	5	4	2	5	5	1	5	5	1	5	5	3	4	3	5	1
0	1	0	2	3	1	4	0	0	0	1	8	8	0	0	0	0	1	0	1	0	0	0	0	0	1	6	.	.	.	.	.	.	2	3	0	0	5	4	2	5	2	1	5	2	3	4	3	5	3
0	1	0	2	3	1	2	0	0	0	0	8	8	0	0	0	0	1	0	1	0	0	0	0	0	1	6	.	.	.	.	.	.	2	5	3	3	4	5	1	5	3	4	2	4	4	5	4	5	3
0	1	0	2	3	1	4	0	0	0	1	8	8	0	0	0	0	1	0	1	0	0	0	0	0	1	6	.	.	.	.	.	.	2	5	2	4	5	5	1	5	4	1	5	5	1	4	2	4	1
0	1	0	2	3	0	4	0	0	0	1	8	8	0	0	0	0	1	0	1	0	0	0	0	0	1	6	.	.	.	.	.	.	4	5	5	1	5	1	5	5	5	1	5	1	5	5	1	5	1
0	1	0	2	3	0	4	0	0	0	1	8	8	0	0	0	0	1	0	1	0	0	0	0	0	1	6	.	.	.	.	.	.	1	5	5	1	5	5	1	5	5	1	5	1	1	5	5	1	1
0	1	0	2	3	0	4	0	0	0	1	8	8	0	0	0	0	1	0	1	0	0	0	0	0	1	6	.	.	.	.	.	.	1	5	4	2	5	4	2	5	3	2	4	0	3	3	3	3	3
0	1	0	2	3	1	3	0	0	1	0	8	8	0	0	0	0	1	0	1	0	0	0	0	0	1	6	.	.	.	.	.	.	2	3	3	3	5	5	1	5	5	1	5	4	3	3	4	5	5
0	1	0	2	3	0	3	0	0	1	0	8	8	0	0	0	0	1	0	1	0	0	0	0	0	1	6	.	.	.	.	.	.	2	5	3	3	5	3	3	5	4	3	3	5	3	5	5	5	5
0	1	0	2	3	1	3	0	0	1	0	8	8	0	0	0	0	1	0	1	0	0	0	0	0	1	6	.	.	.	.	.	.	2	5	5	1	5	5	1	5	3	3	3	1	1	4	4	5	3
0	1	0	2	3	1	3	0	0	1	0	8	8	0	0	0	0	1	0	1	0	0	0	0	0	1	6	.	.	.	.	.	.	2	5	4	2	5	5	1	5	3	1	5	3	1	1	3	1	1
0	1	0	2	3	1	3	0	0	1	0	8	8	0	0	0	0	1	0	1	0	0	0	0	0	1	6	.	.	.	.	.	.	2	5	3	3	5	5	1	5	3	3	3	3	3	2	3	5	3
0	1	0	2	3	0	4	0	0	0	1	8	8	0	0	0	0	1	0	1	0	0	0	0	0	1	6	.	.	.	.	.	.	5	5	1	5	5	5	1	5	4	3	3	3	2	5	4	5	3
0	1	0	2	3	0	4	0	0	0	1	8	8	0	0	0	0	1	0	1	0	0	0	0	0	1	6	.	.	.	.	.	.	5	4	5	1	3	4	2	4	3	1	5	3	3	2	4	5	3
0	1	0	2	3	0	4	0	0	0	1	8	8	0	0	0	0	1	0	1	0	0	0	0	0	1	6	.	.	.	.	.	.	13	5	5	1	5	5	1	5	3	1	5	1	4	3	3	5	5
0	1	0	2	3	0	2	0	0	0	0	8	8	0	0	0	0	1	0	1	0	0	0	0	0	1	6	.	.	.	.	.	.	13	4	5	1	4	3	3	5	5	3	3	1	2	2	2	1	1
0	1	0	2	3	0	4	0	0	0	1	8	8	0	0	0	0	1	0	1	0	0	0	0	0	1	6	.	.	.	.	.	.	13	3	1	5	5	3	3	5	3	1	5	3	5	4	3	3	3
0	1	0	2	3	1	3	0	0	1	0	8	8	0	0	0	0	1	0	1	0	0	0	0	0	1	6	.	.	.	.	.	.	13	5	5	1	5	5	1	5	3	2	4	4	3	2	4	4	2
0	1	0	2	3	0	4	0	0	0	1	8	8	0	0	0	0	1	0	1	0	0	0	0	0	1	6	.	.	.	.	.	.	13	5	5	1	4	5	1	5	4	3	3	4	4	3	5	3	4
0	1	0	2	3	0	4	0	0	0	1	8	8	0	0	0	0	1	0	1	0	0	0	0	0	1	6	.	.	.	.	.	.	13	3	2	4	4	5	1	5	5	2	4	3	4	1	4	5	3
0	1	0	2	3	0	4	0	0	0	1	8	8	0	0	0	0	1	0	1	0	0	0	0	0	1	6	.	.	.	.	.	.	13	5	2	4	5	1	5	5	5	1	5	5	1	5	5	5	5
0	1	0	2	3	0	3	0	0	1	0	8	8	0	0	0	0	1	0	1	0	0	0	0	0	1	6	.	.	.	.	.	.	13	5	5	1	5	5	1	5	3	5	1	3	1	2	3	2	1
0	1	0	2	3	0	3	0	0	1	0	8	8	0	0	0	0	1	0	1	0	0	0	0	0	1	6	.	.	.	.	.	.	13	5	5	1	5	5	1	5	2	2	4	5	3	2	2	2	3
0	1	0	2	3	0	4	0	0	0	1	8	8	0	0	0	0	1	0	1	0	0	0	0	0	1	6	.	.	.	.	.	.	13	5	5	1	5	5	1	5	1	1	5	1	3	1	3	5	5
0	1	0	2	3	1	4	0	0	0	1	8	8	0	0	0	0	1	0	1	0	0	0	0	0	1	6	.	.	.	.	.	.	2	5	2	4	5	1	5	5	5	1	5	5	3	3	5	5	3
0	1	0	2	3	1	4	0	0	0	1	8	8	0	0	0	0	1	0	1	0	0	0	0	0	1	6	.	.	.	.	.	.	2	5	5	1	5	5	1	5	5	1	5	5	3	3	3	5	3
0	1	0	2	3	0	3	0	0	1	0	8	8	0	0	0	0	1	0	1	0	0	0	0	0	1	6	.	.	.	.	.	.	0	5	5	1	5	5	1	5	1	1	5	3	3	4	3	5	3
0	1	0	2	3	1	4	0	0	0	1	8	8	0	0	0	0	1	0	1	0	0	0	0	0	1	6	.	.	.	.	.	.	6	1	5	1	5	1	5	5	5	5	1	1	1	1	5	5	5
0	1	0	2	3	0	2	0	0	0	0	8	8	0	0	0	0	1	0	1	0	0	0	0	0	1	6	.	.	.	.	.	.	6	4	3	3	5	5	1	5	3	3	3	3	2	1	2	5	3
0	1	0	2	3	0	4	0	0	0	1	8	8	0	0	0	0	1	0	1	0	0	0	0	0	1	6	.	.	.	.	.	.	0	5	5	1	5	5	1	5	0	3	3	5	1	2	5	5	1
0	1	0	2	3	1	3	0	0	1	0	8	8	0	0	0	0	1	0	1	0	0	0	0	0	1	6	.	.	.	.	.	.	0	4	2	4	5	4	2	5	3	3	3	4	3	4	4	4	4
0	1	0	2	3	0	4	0	0	0	1	8	8	0	0	0	0	1	0	1	0	0	0	0	0	1	6	.	.	.	.	.	.	0	4	1	5	4	2	4	5	4	1	5	5	1	3	3	4	3
0	1	0	2	3	0	4	0	0	0	1	8	8	0	0	0	0	1	0	1	0	0	0	0	0	1	6	.	.	.	.	.	.	0	5	5	1	5	5	1	5	3	3	3	5	3	4	3	4	4
0	1	0	2	3	0	4	0	0	0	1	8	8	0	0	0	0	1	0	1	0	0	0	0	0	1	6	.	.	.	.	.	.	0	5	3	3	5	5	1	5	5	1	5	2	3	4	3	5	3
0	1	0	2	3	0	3	0	0	1	0	8	8	0	0	0	0	1	0	1	0	0	0	0	0	1	6	.	.	.	.	.	.	0	3	2	4	5	5	1	5	3	1	5	4	3	1	3	3	3
0	1	0	2	3	1	4	0	0	0	1	8	8	0	0	0	0	1	0	1	0	0	0	0	0	1	6	.	.	.	.	.	.	2	5	4	2	5	5	1	5	3	1	5	1	1	3	1	3	1
0	1	0	2	3	0	4	0	0	0	1	8	8	0	0	0	0	1	0	1	0	0	0	0	0	1	6	.	.	.	.	.	.	2	5	3	3	5	1	5	5	2	1	5	4	1	1	3	2	1
0	1	0	2	3	0	4	0	0	0	1	8	8	0	0	0	0	1	0	1	0	0	0	0	0	1	6	.	.	.	.	.	.	7	5	3	3	5	4	2	4	3	1	5	2	2	2	2	2	2
0	1	0	2	3	0	4	0	0	0	1	8	8	0	0	0	0	1	0	1	0	0	0	0	0	1	6	.	.	.	.	.	.	5	5	5	1	5	3	3	5	3	3	3	3	2	1	2	3	1
0	1	0	2	3	1	4	0	0	0	1	8	8	0	0	0	0	1	0	1	0	0	0	0	0	1	6	.	.	.	.	.	.	2	5	3	3	5	1	5	5	5	4	2	1	1	3	1	1	0
0	1	0	2	3	1	2	0	0	0	0	8	8	0	0	0	0	1	0	1	0	0	0	0	0	1	6	.	.	.	.	.	.	3	5	2	4	5	5	1	5	3	2	4	2	1	2	2	2	4
0	1	0	2	3	1	4	0	0	0	1	8	8	0	0	0	0	1	0	1	0	0	0	0	0	1	6	.	.	.	.	.	.	10	5	5	1	5	2	4	5	1	1	5	1	1	1	2	2	1
0	1	0	2	3	1	4	0	0	0	1	8	8	0	0	0	0	1	0	1	0	0	0	0	0	1	6	.	.	.	.	.	.	10	5	1	5	5	3	3	5	5	4	2	1	1	2	3	1	2
0	1	0	2	3	1	3	0	0	1	0	8	8	0	0	0	0	1	0	1	0	0	0	0	0	1	6	.	.	.	.	.	.	10	5	1	5	5	5	1	5	1	1	5	1	1	1	3	5	1
0	1	0	2	3	1	4	0	0	0	1	8	8	0	0	0	0	1	0	1	0	0	0	0	0	1	6	.	.	.	.	.	.	2	5	3	3	5	5	1	5	2	1	5	5	1	1	5	0	1
0	1	0	2	3	1	4	0	0	0	1	8	8	0	0	0	0	1	0	1	0	0	0	0	0	1	6	.	.	.	.	.	.	2	5	5	1	5	1	5	5	1	1	5	5	1	1	3	1	1
0	1	0	2	3	1	4	0	0	0	1	8	8	0	0	0	0	1	0	1	0	0	0	0	0	1	6	.	.	.	.	.	.	2	5	3	3	5	5	1	2	5	1	5	4	3	4	4	5	3
0	1	0	2	3	1	3	0	0	1	0	8	8	0	0	0	0	1	0	1	0	0	0	0	0	1	6	.	.	.	.	.	.	2	5	5	1	4	5	1	5	4	3	3	4	2	4	3	3	5
0	1	0	2	3	0	4	0	0	0	1	8	8	0	0	0	0	1	0	1	0	0	0	0	0	1	6	.	.	.	.	.	.	3	5	5	1	5	5	1	5	3	1	5	3	1	1	3	1	3
0	1	0	2	3	0	2	0	0	0	0	8	8	0	0	0	0	1	0	1	0	0	0	0	0	1	6	.	.	.	.	.	.	3	3	2	4	5	4	2	5	2	1	5	1	1	1	2	3	2
0	1	0	2	3	0	4	0	0	0	1	8	8	0	0	0	0	1	0	1	0	0	0	0	0	1	6	.	.	.	.	.	.	1	3	5	1	5	5	1	5	3	4	2	3	3	4	4	5	3
0	1	0	2	3	0	4	0	0	0	1	8	8	0	0	0	0	1	0	1	0	0	0	0	0	1	6	.	.	.	.	.	.	4	5	2	4	5	5	1	5	3	1	5	1	1	2	1	1	5
0	1	0	2	3	0	3	0	0	1	0	8	8	0	0	0	0	1	0	1	0	0	0	0	0	1	6	.	.	.	.	.	.	2	5	4	2	5	4	2	5	2	4	2	4	1	5	2	4	5
0	1	0	2	3	0	3	0	0	1	0	8	8	0	0	0	0	1	0	1	0	0	0	0	0	1	6	.	.	.	.	.	.	2	5	5	1	5	0	0	5	1	1	5	0	1	1	5	0	5
0	1	0	2	3	0	4	0	0	0	1	8	8	0	0	0	0	1	0	1	0	0	0	0	0	1	6	.	.	.	.	.	.	3	5	4	2	5	5	1	5	3	3	3	4	3	4	4	3	2
0	1	0	2	3	1	3	0	0	1	0	8	8	0	0	0	0	1	0	1	0	0	0	0	0	1	6	.	.	.	.	.	.	3	5	5	1	5	5	1	5	2	2	4	3	1	5	3	5	1
0	1	0	2	3	1	3	0	0	1	0	8	8	0	0	0	0	1	0	1	0	0	0	0	0	1	6	.	.	.	.	.	.	0	5	1	5	5	4	2	5	3	1	5	2	3	2	3	3	3
0	1	0	2	3	1	4	0	0	0	1	8	8	0	0	0	0	1	0	1	0	0	0	0	0	1	6	.	.	.	.	.	.	0	3	3	3	4	5	1	4	3	3	3	2	2	3	3	3	4
0	1	0	2	3	1	2	0	0	0	0	8	8	0	0	0	0	1	0	1	0	0	0	0	0	1	6	.	.	.	.	.	.	0	4	2	4	5	4	2	5	5	5	1	4	2	2	3	5	3
0	1	0	2	3	1	2	0	0	0	0	8	8	0	0	0	0	1	0	1	0	0	0	0	0	1	6	.	.	.	.	.	.	0	5	2	4	5	4	2	5	2	3	3	2	4	2	4	4	3
0	1	0	2	3	0	3	0	0	1	0	8	8	0	0	0	0	1	0	1	0	0	0	0	0	1	6	.	.	.	.	.	.	0	3	1	5	5	5	1	5	3	3	3	4	3	4	3	3	4
0	1	0	2	3	1	3	0	0	1	0	8	8	0	0	0	0	1	0	1	0	0	0	0	0	1	6	.	.	.	.	.	.	0	4	2	4	5	5	1	5	4	3	3	3	2	0	4	5	2
0	1	0	2	3	1	4	0	0	0	1	8	8	0	0	0	0	1	0	1	0	0	0	0	0	1	6	.	.	.	.	.	.	0	5	1	5	5	5	1	5	5	1	5	1	5	1	5	1	5
0	1	0	2	3	1	3	0	0	1	0	8	8	0	0	0	0	1	0	1	0	0	0	0	0	1	6	.	.	.	.	.	.	2	5	5	1	5	4	2	5	2	3	3	3	2	1	2	1	4
0	1	0	2	3	0	4	0	0	0	1	8	8	0	0	0	0	1	0	1	0	0	0	0	0	1	6	.	.	.	.	.	.	0	5	1	5	5	5	1	5	1	1	5	3	1	1	3	3	5
0	1	0	2	3	0	3	0	0	1	0	8	8	0	0	0	0	1	0	1	0	0	0	0	0	1	6	.	.	.	.	.	.	2	5	5	1	5	5	1	5	5	1	5	4	5	5	3	5	3
0	1	0	2	3	1	4	0	0	0	1	8	8	0	0	0	0	1	0	1	0	0	0	0	0	1	6	.	.	.	.	.	.	2	5	1	5	5	4	2	5	3	2	4	3	2	4	4	5	4
0	1	0	2	3	1	3	0	0	1	0	8	8	0	0	0	0	1	0	1	0	0	0	0	0	1	6	.	.	.	.	.	.	2	5	2	4	5	3	3	5	1	3	3	1	3	4	4	5	4
0	1	0	2	3	0	3	0	0	1	0	8	8	0	0	0	0	1	0	1	0	0	0	0	0	1	6	.	.	.	.	.	.	2	5	2	4	5	3	3	5	4	1	5	4	1	3	4	5	3
0	1	0	2	3	1	4	0	0	0	1	8	8	0	0	0	0	1	0	1	0	0	0	0	0	1	6	.	.	.	.	.	.	2	5	0	0	5	5	1	5	5	1	5	5	5	4	5	5	5
0	1	0	2	3	1	3	0	0	1	0	8	8	0	0	0	0	1	0	1	0	0	0	0	0	1	6	.	.	.	.	.	.	0	5	4	2	5	5	1	5	0	4	2	4	1	4	4	5	5
0	1	0	2	3	1	2	0	0	0	0	8	8	0	0	0	0	1	0	1	0	0	0	0	0	1	6	.	.	.	.	.	.	2	5	2	4	5	5	1	5	3	1	5	5	1	1	3	1	2
0	1	0	2	3	1	2	0	0	0	0	8	8	0	0	0	0	1	0	1	0	0	0	0	0	1	6	.	.	.	.	.	.	2	5	1	5	5	4	2	5	4	5	1	4	3	5	5	4	5
0	1	0	2	3	1	4	0	0	0	1	8	8	0	0	0	0	1	0	1	0	0	0	0	0	1	6	.	.	.	.	.	.	2	5	2	4	5	5	1	5	5	1	5	5	5	1	5	5	5
0	1	0	2	3	1	4	0	0	0	1	8	8	0	0	0	0	1	0	1	0	0	0	0	0	1	6	.	.	.	.	.	.	2	5	1	5	5	5	1	5	4	1	5	4	5	1	5	5	5
0	1	0	2	3	0	3	0	0	1	0	8	8	0	0	0	0	1	0	1	0	0	0	0	0	1	6	.	.	.	.	.	.	0	5	2	4	5	5	1	5	3	1	5	1	1	4	3	5	5
0	1	0	2	3	1	4	0	0	0	1	8	8	0	0	0	0	1	0	1	0	0	0	0	0	1	6	.	.	.	.	.	.	2	5	2	4	5	5	1	5	5	5	1	2	2	3	5	3	1
0	1	0	2	3	1	3	0	0	1	0	8	8	0	0	0	0	1	0	1	0	0	0	0	0	1	6	.	.	.	.	.	.	2	5	3	3	5	3	3	5	2	1	5	4	2	5	4	5	5
0	1	0	2	3	0	3	0	0	1	0	8	8	0	0	0	0	1	0	1	0	0	0	0	0	1	6	.	.	.	.	.	.	2	5	3	3	4	5	1	5	3	2	4	3	4	4	4	5	3
0	1	0	2	3	0	4	0	0	0	1	8	8	0	0	0	0	1	0	1	0	0	0	0	0	1	6	.	.	.	.	.	.	3	2	5	1	5	2	4	5	1	1	5	1	1	1	1	2	3
0	1	0	2	3	0	4	0	0	0	1	8	8	0	0	0	0	1	0	1	0	0	0	0	0	1	6	.	.	.	.	.	.	3	5	3	3	5	5	1	5	5	5	1	5	1	5	5	5	1
0	1	0	2	3	1	3	0	0	1	0	8	8	0	0	0	0	1	0	1	0	0	0	0	0	1	6	.	.	.	.	.	.	3	5	5	1	5	5	1	5	3	1	5	1	1	1	4	4	4
0	1	0	2	3	1	4	0	0	0	1	8	8	0	0	0	0	1	0	1	0	0	0	0	0	1	6	.	.	.	.	.	.	2	5	2	4	5	5	1	5	4	1	5	3	1	4	3	2	3
0	1	0	2	3	1	4	0	0	0	1	8	8	0	0	0	0	1	0	1	0	0	0	0	0	1	6	.	.	.	.	.	.	2	5	5	1	5	5	1	5	3	4	2	1	1	2	1	5	3
0	1	0	2	3	0	3	0	0	1	0	8	8	0	0	0	0	1	0	1	0	0	0	0	0	1	6	.	.	.	.	.	.	2	5	3	3	5	5	1	5	3	3	3	4	1	2	3	2	3
0	1	0	2	3	0	2	0	0	0	0	8	8	0	0	0	0	1	0	1	0	0	0	0	0	1	6	.	.	.	.	.	.	6	4	2	4	4	5	1	5	3	1	5	2	5	1	2	5	4
0	1	0	2	3	0	4	0	0	0	1	8	8	0	0	0	0	1	0	1	0	0	0	0	0	1	6	.	.	.	.	.	.	6	5	5	1	5	5	1	5	4	1	5	5	2	1	1	2	5
0	1	0	2	3	0	3	0	0	1	0	8	8	0	0	0	0	1	0	1	0	0	0	0	0	1	6	.	.	.	.	.	.	6	5	4	2	5	5	1	5	3	3	3	4	3	2	3	4	3
0	1	0	2	3	0	3	0	0	1	0	8	8	0	0	0	0	1	0	1	0	0	0	0	0	1	6	.	.	.	.	.	.	99	5	1	5	5	5	1	5	3	2	4	2	1	4	4	5	2
0	1	0	2	3	0	3	0	0	1	0	8	8	0	0	0	0	1	0	1	0	0	0	0	0	1	6	.	.	.	.	.	.	2	5	2	4	5	4	2	5	2	3	3	2	2	3	2	5	2
0	1	0	2	3	1	2	0	0	0	0	8	8	0	0	0	0	1	0	1	0	0	0	0	0	1	6	.	.	.	.	.	.	2	5	5	1	5	5	1	5	3	3	3	3	3	3	3	3	3
0	1	0	2	3	0	2	0	0	0	0	8	8	0	0	0	0	1	0	1	0	0	0	0	0	1	6	.	.	.	.	.	.	2	5	2	4	5	5	1	5	2	1	5	3	2	3	2	3	3
0	1	0	2	3	0	3	0	0	1	0	8	8	0	0	0	0	1	0	1	0	0	0	0	0	1	6	.	.	.	.	.	.	6	5	5	1	5	5	1	5	4	1	5	3	3	3	2	3	4
0	1	0	2	3	1	4	0	0	0	1	8	8	0	0	0	0	1	0	1	0	0	0	0	0	1	6	.	.	.	.	.	.	2	5	1	5	5	2	4	5	1	1	5	1	1	1	1	4	3
0	1	0	2	3	0	2	0	0	0	0	8	8	0	0	0	0	1	0	1	0	0	0	0	0	1	6	.	.	.	.	.	.	2	5	3	3	5	5	1	5	4	2	4	5	3	4	4	5	4
0	1	0	2	3	1	3	0	0	1	0	8	8	0	0	0	0	1	0	1	0	0	0	0	0	1	6	.	.	.	.	.	.	2	5	4	2	5	5	1	5	4	3	3	4	2	4	3	4	3
0	1	0	2	3	1	4	0	0	0	1	8	8	0	0	0	0	1	0	1	0	0	0	0	0	1	6	.	.	.	.	.	.	3	5	3	3	5	3	3	5	3	1	5	4	3	2	4	4	2
0	1	0	2	3	1	4	0	0	0	1	8	8	0	0	0	0	1	0	1	0	0	0	0	0	1	6	.	.	.	.	.	.	2	5	3	3	5	5	1	5	4	4	2	4	1	2	3	5	5
0	1	0	2	3	1	4	0	0	0	1	8	8	0	0	0	0	1	0	1	0	0	0	0	0	1	6	.	.	.	.	.	.	2	4	2	4	5	4	2	5	2	1	5	2	2	3	3	2	3
0	1	0	2	3	1	2	0	0	0	0	8	8	0	0	0	0	1	0	1	0	0	0	0	0	1	6	.	.	.	.	.	.	2	5	1	5	5	3	3	5	3	1	5	5	3	4	4	5	5
0	1	0	2	3	1	4	0	0	0	1	8	8	0	0	0	0	1	0	1	0	0	0	0	0	1	6	.	.	.	.	.	.	2	5	1	5	5	4	2	5	3	4	2	0	3	4	2	3	4
0	1	0	2	3	1	3	0	0	1	0	8	8	0	0	0	0	1	0	1	0	0	0	0	0	1	6	.	.	.	.	.	.	2	5	1	5	5	1	5	5	4	1	5	5	5	5	3	5	5
0	1	0	2	3	0	4	0	0	0	1	8	8	0	0	0	0	1	0	1	0	0	0	0	0	1	6	.	.	.	.	.	.	2	5	4	2	3	3	3	5	5	1	5	5	3	3	4	5	3
0	1	0	2	3	0	3	0	0	1	0	8	8	0	0	0	0	1	0	1	0	0	0	0	0	1	6	.	.	.	.	.	.	2	5	3	3	5	2	4	5	2	2	4	1	2	4	2	3	2
0	1	0	2	3	0	3	0	0	1	0	8	8	0	0	0	0	1	0	1	0	0	0	0	0	1	6	.	.	.	.	.	.	9	5	2	4	5	4	2	5	4	1	5	4	3	3	5	5	3
0	1	0	2	3	1	1	0	1	0	0	8	8	0	0	0	0	1	0	1	0	0	0	0	0	1	6	.	.	.	.	.	.	2	5	1	5	5	4	2	5	2	3	3	1	1	3	3	4	4
0	1	0	2	3	1	2	0	0	0	0	8	8	0	0	0	0	1	0	1	0	0	0	0	0	1	6	.	.	.	.	.	.	2	4	1	5	4	5	1	5	2	1	5	2	1	1	2	4	1
0	1	0	2	3	1	2	0	0	0	0	8	8	0	0	0	0	1	0	1	0	0	0	0	0	1	6	.	.	.	.	.	.	0	5	1	5	5	5	1	5	2	4	2	3	2	4	3	2	1
0	1	0	2	3	0	2	0	0	0	0	8	8	0	0	0	0	1	0	1	0	0	0	0	0	1	6	.	.	.	.	.	.	3	5	4	2	5	5	1	5	3	4	2	3	3	5	3	4	4
0	1	0	2	3	0	4	0	0	0	1	8	8	0	0	0	0	1	0	1	0	0	0	0	0	1	6	.	.	.	.	.	.	2	5	2	4	4	4	2	5	5	2	4	3	2	4	3	5	2
0	1	0	2	3	1	2	0	0	0	0	8	8	0	0	0	0	1	0	1	0	0	0	0	0	1	6	.	.	.	.	.	.	2	5	3	3	5	3	3	5	5	5	1	5	1	1	3	3	4
0	1	0	2	3	-1	4	0	0	0	1	8	8	0	0	0	0	1	0	1	0	0	0	0	0	1	6	.	.	.	.	.	.	2	5	2	4	5	3	3	5	3	2	4	4	2	4	2	2	3
0	1	0	2	3	1	3	0	0	1	0	8	8	0	0	0	0	1	0	1	0	0	0	0	0	1	6	.	.	.	.	.	.	2	5	5	1	5	5	1	5	5	1	5	4	3	3	3	1	4
0	1	0	2	3	1	4	0	0	0	1	8	8	0	0	0	0	1	0	1	0	0	0	0	0	1	6	.	.	.	.	.	.	2	5	5	1	5	5	1	5	4	1	5	3	1	4	1	1	5
0	1	0	2	3	1	4	0	0	0	1	8	8	0	0	0	0	1	0	1	0	0	0	0	0	1	6	.	.	.	.	.	.	2	5	1	5	5	3	3	5	3	2	4	4	3	5	4	5	5
0	1	0	2	3	1	4	0	0	0	1	8	8	0	0	0	0	1	0	1	0	0	0	0	0	1	6	.	.	.	.	.	.	2	5	4	2	5	3	3	5	3	4	2	4	4	5	5	5	5
0	1	0	2	3	0	4	0	0	0	1	8	8	0	0	0	0	1	0	1	0	0	0	0	0	1	6	.	.	.	.	.	.	2	5	4	2	5	1	5	5	5	1	5	3	3	4	5	1	3
0	1	0	2	3	1	2	0	0	0	0	8	8	0	0	0	0	1	0	1	0	0	0	0	0	1	6	.	.	.	.	.	.	2	5	4	2	5	4	2	5	3	2	4	4	2	5	5	5	4
0	1	0	2	3	1	3	0	0	1	0	8	8	0	0	0	0	1	0	1	0	0	0	0	0	1	6	.	.	.	.	.	.	2	5	5	1	5	5	1	5	3	4	2	3	3	2	5	2	3
0	1	0	2	3	1	4	0	0	0	1	8	8	0	0	0	0	1	0	1	0	0	0	0	0	1	6	.	.	.	.	.	.	2	5	1	5	3	4	2	5	4	1	5	4	1	1	3	5	3
0	1	0	2	3	1	3	0	0	1	0	8	8	0	0	0	0	1	0	1	0	0	0	0	0	1	6	.	.	.	.	.	.	2	5	5	1	5	5	1	5	3	2	4	1	2	1	1	4	5
0	1	0	2	3	1	2	0	0	0	0	8	8	0	0	0	0	1	0	1	0	0	0	0	0	1	6	.	.	.	.	.	.	2	5	5	1	5	4	2	5	4	3	3	4	3	2	3	4	2
0	1	0	2	3	1	3	0	0	1	0	8	8	0	0	0	0	1	0	1	0	0	0	0	0	1	6	.	.	.	.	.	.	2	4	1	5	5	5	1	5	3	2	4	3	3	4	4	5	3
0	1	0	2	3	1	3	0	0	1	0	8	8	0	0	0	0	1	0	1	0	0	0	0	0	1	6	.	.	.	.	.	.	2	5	1	5	5	2	4	5	2	2	4	4	1	1	1	1	1
0	1	0	2	3	1	3	0	0	1	0	8	8	0	0	0	0	1	0	1	0	0	0	0	0	1	6	.	.	.	.	.	.	2	5	1	5	5	1	5	5	3	1	5	5	1	5	5	5	1
0	1	0	2	3	1	3	0	0	1	0	8	8	0	0	0	0	1	0	1	0	0	0	0	0	1	6	.	.	.	.	.	.	2	5	4	2	5	2	4	5	5	5	1	5	4	4	3	4	5
0	1	0	2	3	0	3	0	0	1	0	8	8	0	0	0	0	1	0	1	0	0	0	0	0	1	6	.	.	.	.	.	.	3	5	2	4	5	3	3	5	4	3	3	3	3	4	3	4	3
0	1	0	2	3	1	4	0	0	0	1	8	8	0	0	0	0	1	0	1	0	0	0	0	0	1	6	.	.	.	.	.	.	3	5	1	5	5	3	3	5	1	5	1	4	4	3	2	3	1
0	1	0	2	3	0	2	0	0	0	0	8	8	0	0	0	0	1	0	1	0	0	0	0	0	1	6	.	.	.	.	.	.	3	4	1	5	3	2	4	4	5	1	5	3	1	3	3	4	1
0	1	0	2	3	0	4	0	0	0	1	8	8	0	0	0	0	1	0	1	0	0	0	0	0	1	6	.	.	.	.	.	.	3	4	5	1	3	4	2	4	4	2	4	5	1	4	5	5	4
0	1	0	2	3	1	2	0	0	0	0	8	8	0	0	0	0	1	0	1	0	0	0	0	0	1	6	.	.	.	.	.	.	2	5	3	3	5	2	4	5	4	2	4	3	3	4	3	5	4
0	1	0	2	3	0	4	0	0	0	1	8	8	0	0	0	0	1	0	1	0	0	0	0	0	1	6	.	.	.	.	.	.	-1	5	2	4	5	2	4	5	3	2	4	3	4	4	3	5	3
0	1	0	2	3	1	3	0	0	1	0	8	8	0	0	0	0	1	0	1	0	0	0	0	0	1	6	.	.	.	.	.	.	-1	4	3	3	5	3	3	5	5	5	1	4	3	5	5	4	5
0	1	0	2	3	0	4	0	0	0	1	8	8	0	0	0	0	1	0	1	0	0	0	0	0	1	6	.	.	.	.	.	.	-1	5	5	1	5	3	3	5	3	1	5	3	4	1	2	3	4
0	1	0	2	3	1	3	0	0	1	0	8	8	0	0	0	0	1	0	1	0	0	0	0	0	1	6	.	.	.	.	.	.	-1	5	1	5	5	5	1	5	3	3	3	2	1	1	3	4	4
0	1	0	2	3	1	4	0	0	0	1	8	8	0	0	0	0	1	0	1	0	0	0	0	0	1	6	.	.	.	.	.	.	-1	5	4	2	5	5	1	5	4	2	4	3	1	1	3	2	3
0	1	0	2	3	1	3	0	0	1	0	8	8	0	0	0	0	1	0	1	0	0	0	0	0	1	6	.	.	.	.	.	.	-1	5	3	3	5	5	1	5	3	1	5	3	3	0	4	4	3
0	1	0	2	3	1	3	0	0	1	0	8	8	0	0	0	0	1	0	1	0	0	0	0	0	1	6	.	.	.	.	.	.	-1	5	3	3	5	5	1	5	3	3	3	5	2	1	4	3	4
0	1	0	2	3	1	4	0	0	0	1	8	8	0	0	0	0	1	0	1	0	0	0	0	0	1	6	.	.	.	.	.	.	-1	5	3	3	5	5	1	5	3	3	3	3	2	1	1	2	5
1	1	1	3	2	0	3	0	0	1	0	9	9	0	0	0	0	0	1	0	1	0	0	0	0	0	7	.	6	.	0	.	1	6	5	3	3	4	5	1	5	5	5	1	5	3	3	3	4	5
1	1	1	3	2	1	3	0	0	1	0	9	9	0	0	0	0	0	1	0	1	0	0	0	0	0	7	.	6	.	0	.	1	6	4	4	2	4	5	1	5	4	2	4	3	2	2	3	1	3
1	1	1	3	2	1	3	0	0	1	0	9	9	0	0	0	0	0	1	0	1	0	0	0	0	0	7	.	5	.	0	.	0	6	5	2	4	5	5	1	5	2	5	1	3	5	5	1	5	5
1	1	1	3	2	1	3	0	0	1	0	9	9	0	0	0	0	0	1	0	1	0	0	0	0	0	7	.	5	.	0	.	0	6	5	2	4	5	5	1	5	4	4	2	3	4	4	3	3	4
1	1	1	3	2	1	2	0	0	0	0	9	9	0	0	0	0	0	1	0	1	0	0	0	0	0	7	.	7	.	0	.	7	6	5	3	3	4	5	1	5	4	4	2	3	4	3	3	4	4
1	1	1	3	2	1	3	0	0	1	0	9	9	0	0	0	0	0	1	0	1	0	0	0	0	0	7	.	3	.	0	.	2	6	4	5	1	5	5	1	5	3	1	5	1	1	1	1	1	1
1	1	1	3	2	0	3	0	0	1	0	9	9	0	0	0	0	0	1	0	1	0	0	0	0	0	7	.	9	.	1	.	6	.	0	2	4	3	5	1	4	1	3	3	4	2	3	5	1	3
1	1	1	3	2	0	3	0	0	1	0	9	9	0	0	0	0	0	1	0	1	0	0	0	0	0	7	.	4	.	0	.	8	13	4	3	3	4	4	2	4	4	4	2	4	4	3	4	4	4
1	1	1	3	2	0	2	0	0	0	0	9	9	0	0	0	0	0	1	0	1	0	0	0	0	0	7	.	4	.	0	.	8	13	5	2	4	4	5	1	5	4	4	2	4	4	2	2	3	4
1	1	1	3	2	0	3	0	0	1	0	9	9	0	0	0	0	0	1	0	1	0	0	0	0	0	7	.	6	.	0	.	1	13	5	3	3	5	5	1	5	5	5	1	5	5	5	3	3	3
1	1	1	3	2	1	2	0	0	0	0	9	9	0	0	0	0	0	1	0	1	0	0	0	0	0	7	.	2	.	0	.	4	3	5	4	2	5	5	1	5	3	5	1	4	4	4	2	3	1
1	1	1	3	2	1	3	0	0	1	0	9	9	0	0	0	0	0	1	0	1	0	0	0	0	0	7	.	3	.	0	.	2	3	0	5	1	4	3	3	5	3	3	3	2	5	3	3	2	2
1	1	1	3	2	1	3	0	0	1	0	9	9	0	0	0	0	0	1	0	1	0	0	0	0	0	7	.	5	.	0	.	0	3	5	4	2	5	5	1	5	4	4	2	4	4	4	3	4	4
1	1	1	3	2	0	3	0	0	1	0	9	9	0	0	0	0	0	1	0	1	0	0	0	0	0	7	.	4	.	0	.	8	1	0	5	1	5	5	1	5	4	5	1	2	4	2	2	4	4
1	1	1	3	2	1	3	0	0	1	0	9	9	0	0	0	0	0	1	0	1	0	0	0	0	0	7	.	0	.	0	.	3	1	5	5	1	4	5	1	5	2	3	3	3	5	3	3	2	2
1	1	1	3	2	0	3	0	0	1	0	9	9	0	0	0	0	0	1	0	1	0	0	0	0	0	7	.	4	.	0	.	8	1	5	2	4	5	5	1	5	3	2	4	1	4	3	3	1	5
1	1	1	3	2	0	2	0	0	0	0	9	9	0	0	0	0	0	1	0	1	0	0	0	0	0	7	.	7	.	0	.	7	1	5	3	3	4	5	1	5	5	5	1	2	5	1	2	5	5
1	1	1	3	2	0	3	0	0	1	0	9	9	0	0	0	0	0	1	0	1	0	0	0	0	0	7	.	4	.	0	.	8	1	5	4	2	5	5	1	5	5	2	4	3	4	3	3	3	1
1	1	1	3	2	0	3	0	0	1	0	9	9	0	0	0	0	0	1	0	1	0	0	0	0	0	7	.	2	.	0	.	4	1	0	3	3	5	5	1	5	5	1	5	3	5	3	4	3	1
1	1	1	3	2	1	3	0	0	1	0	9	9	0	0	0	0	0	1	0	1	0	0	0	0	0	7	.	0	.	0	.	3	2	5	1	5	5	5	1	5	0	1	5	3	5	3	1	1	1
1	1	1	3	2	1	3	0	0	1	0	9	9	0	0	0	0	0	1	0	1	0	0	0	0	0	7	.	7	.	0	.	7	6	5	2	4	5	5	1	5	4	3	3	2	4	3	4	3	3
1	1	1	3	2	1	2	0	0	0	0	9	9	0	0	0	0	0	1	0	1	0	0	0	0	0	7	.	7	.	0	.	7	7	5	3	3	5	5	1	5	5	5	1	5	5	5	3	3	4
1	1	1	3	2	1	2	0	0	0	0	9	9	0	0	0	0	0	1	0	1	0	0	0	0	0	7	.	0	.	0	.	3	7	5	2	4	5	4	2	5	4	5	1	4	5	4	4	4	3
1	1	1	3	2	0	3	0	0	1	0	9	9	0	0	0	0	0	1	0	1	0	0	0	0	0	7	.	1	.	0	.	5	1	4	3	3	5	5	1	4	5	5	1	5	3	3	3	3	3
1	1	1	3	2	1	3	0	0	1	0	9	9	0	0	0	0	0	1	0	1	0	0	0	0	0	7	.	8	.	1	.	6	6	5	5	1	4	5	1	5	3	5	1	4	5	5	3	5	4
1	1	1	3	2	0	3	0	0	1	0	9	9	0	0	0	0	0	1	0	1	0	0	0	0	0	7	.	3	.	0	.	2	2	5	3	3	5	5	1	5	3	2	4	3	3	3	4	3	2
1	1	1	3	2	1	3	0	0	1	0	9	9	0	0	0	0	0	1	0	1	0	0	0	0	0	7	.	1	.	0	.	5	2	5	3	3	5	4	2	5	3	4	2	4	4	3	2	4	4
1	1	1	3	2	1	4	0	0	0	1	9	9	0	0	0	0	0	1	0	1	0	0	0	0	0	7	.	4	.	0	.	8	1	5	2	4	5	4	2	5	5	5	1	4	2	4	2	5	5
1	1	1	3	2	1	3	0	0	1	0	9	9	0	0	0	0	0	1	0	1	0	0	0	0	0	7	.	7	.	0	.	7	1	5	5	1	5	5	1	4	3	5	1	2	3	2	2	2	2
1	1	1	3	2	0	3	0	0	1	0	9	9	0	0	0	0	0	1	0	1	0	0	0	0	0	7	.	6	.	0	.	1	3	4	4	2	4	4	2	4	3	5	1	3	4	3	3	3	3
1	1	1	3	2	1	3	0	0	1	0	9	9	0	0	0	0	0	1	0	1	0	0	0	0	0	7	.	2	.	0	.	4	8	5	2	4	5	5	1	5	5	5	1	1	1	1	1	1	1
1	1	1	3	2	1	3	0	0	1	0	9	9	0	0	0	0	0	1	0	1	0	0	0	0	0	7	.	1	.	0	.	5	2	5	1	5	5	2	4	5	1	5	1	3	5	3	3	4	4
1	1	1	3	2	1	3	0	0	1	0	9	9	0	0	0	0	0	1	0	1	0	0	0	0	0	7	.	4	.	0	.	8	2	5	3	3	5	5	1	5	4	3	3	3	3	3	3	4	5
1	1	1	3	2	1	3	0	0	1	0	9	9	0	0	0	0	0	1	0	1	0	0	0	0	0	7	.	8	.	1	.	6	2	4	4	2	4	5	1	4	4	1	5	2	4	2	3	1	1
1	1	1	3	2	1	3	0	0	1	0	9	9	0	0	0	0	0	1	0	1	0	0	0	0	0	7	.	3	.	0	.	2	2	5	3	3	4	5	1	5	5	1	5	2	2	3	3	1	1
1	1	1	3	2	1	3	0	0	1	0	9	9	0	0	0	0	0	1	0	1	0	0	0	0	0	7	.	3	.	0	.	2	2	4	5	1	4	4	2	4	3	3	3	3	5	3	3	4	2
1	1	1	3	2	1	3	0	0	1	0	9	9	0	0	0	0	0	1	0	1	0	0	0	0	0	7	.	1	.	0	.	5	2	5	3	3	5	5	1	5	3	1	5	3	3	3	3	3	1
1	1	1	3	2	1	3	0	0	1	0	9	9	0	0	0	0	0	1	0	1	0	0	0	0	0	7	.	5	.	0	.	0	2	5	3	3	4	4	2	5	2	4	2	2	3	3	3	3	2
1	1	1	3	2	1	2	0	0	0	0	9	9	0	0	0	0	0	1	0	1	0	0	0	0	0	7	.	2	.	0	.	4	2	5	5	1	5	4	2	5	4	4	2	4	5	5	4	3	3
1	1	1	3	2	1	3	0	0	1	0	9	9	0	0	0	0	0	1	0	1	0	0	0	0	0	7	.	0	.	0	.	3	2	4	3	3	4	5	1	5	3	4	2	3	2	2	2	3	3
1	1	1	3	2	1	3	0	0	1	0	9	9	0	0	0	0	0	1	0	1	0	0	0	0	0	7	.	0	.	0	.	3	2	4	2	4	1	5	1	4	3	3	3	3	5	4	2	2	2
1	1	1	3	2	1	3	0	0	1	0	9	9	0	0	0	0	0	1	0	1	0	0	0	0	0	7	.	0	.	0	.	3	4	0	5	1	5	3	3	5	3	3	3	3	3	3	3	2	2
1	1	1	3	2	0	3	0	0	1	0	9	9	0	0	0	0	0	1	0	1	0	0	0	0	0	7	.	3	.	0	.	2	2	5	3	3	5	5	1	5	2	5	1	2	4	4	3	2	5
1	1	1	3	2	1	3	0	0	1	0	9	9	0	0	0	0	0	1	0	1	0	0	0	0	0	7	.	5	.	0	.	0	5	5	5	1	5	5	1	5	5	3	3	4	5	3	3	3	3
1	1	1	3	2	0	3	0	0	1	0	9	9	0	0	0	0	0	1	0	1	0	0	0	0	0	7	.	2	.	0	.	0	13	5	4	2	5	5	1	5	3	3	3	5	5	3	5	2	3
1	1	1	3	2	0	3	0	0	1	0	9	9	0	0	0	0	0	1	0	1	0	0	0	0	0	7	.	0	.	0	.	3	13	5	2	4	5	5	1	5	3	3	3	3	5	4	4	3	1
1	1	1	3	2	0	2	0	0	0	0	9	9	0	0	0	0	0	1	0	1	0	0	0	0	0	7	.	2	.	0	.	4	13	5	3	3	5	5	1	5	3	3	3	3	4	5	5	5	4
1	1	1	3	2	0	3	0	0	1	0	9	9	0	0	0	0	0	1	0	1	0	0	0	0	0	7	.	6	.	0	.	1	9	5	3	3	5	5	1	4	5	4	2	4	3	3	3	2	4
1	1	1	3	2	1	2	0	0	0	0	9	9	0	0	0	0	0	1	0	1	0	0	0	0	0	7	.	5	.	0	.	0	2	5	1	5	5	5	1	5	1	1	5	3	5	3	3	1	1
1	1	1	3	2	1	3	0	0	1	0	9	9	0	0	0	0	0	1	0	1	0	0	0	0	0	7	.	7	.	0	.	0	2	5	1	5	5	3	3	5	4	4	2	3	4	2	2	3	4
1	1	1	3	2	0	3	0	0	1	0	9	9	0	0	0	0	0	1	0	1	0	0	0	0	0	7	.	2	.	0	.	4	8	5	3	3	4	5	1	4	0	0	0	5	5	2	1	3	3
1	1	1	3	2	1	3	0	0	1	0	9	9	0	0	0	0	0	1	0	1	0	0	0	0	0	7	.	6	.	0	.	1	6	4	2	4	4	5	1	5	4	2	4	4	3	4	2	4	4
1	1	1	3	2	0	3	0	0	1	0	9	9	0	0	0	0	0	1	0	1	0	0	0	0	0	7	.	3	.	0	.	2	6	5	2	4	5	5	1	4	4	4	2	3	4	3	4	1	1
1	1	1	3	2	1	3	0	0	1	0	9	9	0	0	0	0	0	1	0	1	0	0	0	0	0	7	.	8	.	1	.	6	6	4	5	1	4	5	1	4	4	4	2	2	3	2	1	3	3
1	1	1	3	2	0	3	0	0	1	0	9	9	0	0	0	0	0	1	0	1	0	0	0	0	0	7	.	8	.	1	.	6	6	5	3	3	5	5	1	4	3	5	1	3	3	2	1	3	3
1	1	1	3	2	0	2	0	0	0	0	9	9	0	0	0	0	0	1	0	1	0	0	0	0	0	7	.	8	.	1	.	6	6	5	1	5	5	5	1	5	5	3	3	3	3	3	4	2	2
1	1	1	3	2	0	3	0	0	1	0	9	9	0	0	0	0	0	1	0	1	0	0	0	0	0	7	.	4	.	0	.	8	6	5	3	3	5	5	1	5	5	3	3	2	5	2	3	3	2
1	1	1	3	2	1	3	0	0	1	0	9	9	0	0	0	0	0	1	0	1	0	0	0	0	0	7	.	2	.	0	.	4	6	0	0	0	0	0	0	0	0	0	0	0	0	0	0	0	0
1	1	1	3	2	1	3	0	0	1	0	9	9	0	0	0	0	0	1	0	1	0	0	0	0	0	7	.	5	.	0	.	0	6	5	5	1	5	5	1	5	5	5	1	5	5	1	3	5	3
1	1	1	3	2	0	2	0	0	0	0	9	9	0	0	0	0	0	1	0	1	0	0	0	0	0	7	.	6	.	0	.	1	6	5	3	3	5	5	1	5	4	5	1	3	3	3	1	4	3
1	1	1	3	2	0	3	0	0	1	0	9	9	0	0	0	0	0	1	0	1	0	0	0	0	0	7	.	8	.	1	.	4	6	5	1	5	5	5	1	5	5	5	1	5	1	5	1	5	1
1	1	1	3	2	0	3	0	0	1	0	9	9	0	0	0	0	0	1	0	1	0	0	0	0	0	7	.	8	.	1	.	6	6	4	5	1	5	5	1	5	0	3	3	4	3	3	3	3	3
1	1	1	3	2	1	3	0	0	1	0	9	9	0	0	0	0	0	1	0	1	0	0	0	0	0	7	.	7	.	0	.	7	6	5	4	2	5	5	1	5	4	4	2	3	3	4	3	4	3
1	1	1	3	2	0	3	0	0	1	0	9	9	0	0	0	0	0	1	0	1	0	0	0	0	0	7	.	7	.	0	.	-1	6	4	3	3	4	4	2	4	3	2	4	4	4	3	3	3	2
1	1	1	3	2	1	3	0	0	1	0	9	9	0	0	0	0	0	1	0	1	0	0	0	0	0	7	.	0	.	0	.	3	6	5	4	2	5	5	1	5	5	5	1	3	3	4	3	3	4
1	1	1	3	2	0	3	0	0	1	0	9	9	0	0	0	0	0	1	0	1	0	0	0	0	0	7	.	3	.	0	.	0	6	5	1	5	5	5	1	5	3	1	5	1	5	5	5	3	2
1	1	1	3	2	1	3	0	0	1	0	9	9	0	0	0	0	0	1	0	1	0	0	0	0	0	7	.	1	.	0	.	5	6	0	4	2	4	5	1	4	4	5	1	4	4	3	3	3	4
1	1	1	3	2	1	3	0	0	1	0	9	9	0	0	0	0	0	1	0	1	0	0	0	0	0	7	.	2	.	0	.	4	6	5	5	1	5	5	1	5	2	1	5	2	4	3	4	3	1
1	1	1	3	2	0	3	0	0	1	0	9	9	0	0	0	0	0	1	0	1	0	0	0	0	0	7	.	2	.	0	.	4	6	5	5	1	5	5	1	5	3	4	2	3	3	3	3	3	4
1	1	1	3	2	1	3	0	0	1	0	9	9	0	0	0	0	0	1	0	1	0	0	0	0	0	7	.	1	.	0	.	5	8	4	2	4	5	5	1	5	3	4	2	3	4	3	3	3	2
1	1	1	3	2	0	-1	.	.	.	.	9	9	0	0	0	0	0	1	0	1	0	0	0	0	0	7	.	3	.	0	.	2	2	3	4	2	4	5	1	5	3	5	1	4	5	4	2	4	2
1	1	1	3	2	1	3	0	0	1	0	9	9	0	0	0	0	0	1	0	1	0	0	0	0	0	7	.	6	.	0	.	1	2	5	4	2	5	4	2	5	3	4	2	4	3	2	2	4	3
1	1	1	3	2	1	2	0	0	0	0	9	9	0	0	0	0	0	1	0	1	0	0	0	0	0	7	.	3	.	0	.	2	2	5	5	1	5	5	1	4	3	5	1	3	5	2	3	3	1
1	1	1	3	2	0	3	0	0	1	0	9	9	0	0	0	0	0	1	0	1	0	0	0	0	0	7	.	8	.	1	.	6	12	4	5	1	5	5	1	5	4	5	1	5	5	4	4	5	5
1	1	1	3	2	1	3	0	0	1	0	9	9	0	0	0	0	0	1	0	1	0	0	0	0	0	7	.	2	.	0	.	7	1	0	5	1	5	5	1	5	3	0	0	3	5	4	3	1	1
1	1	1	3	2	0	3	0	0	1	0	9	9	0	0	0	0	0	1	0	1	0	0	0	0	0	7	.	4	.	0	.	8	1	5	4	2	4	4	2	5	4	3	3	3	3	4	4	3	2
1	1	1	3	2	1	3	0	0	1	0	9	9	0	0	0	0	0	1	0	1	0	0	0	0	0	7	.	7	.	0	.	7	1	4	2	4	4	4	2	5	3	4	2	3	4	3	3	3	4
1	1	1	3	2	1	3	0	0	1	0	9	9	0	0	0	0	0	1	0	1	0	0	0	0	0	7	.	2	.	0	.	4	1	5	3	3	5	5	1	1	3	3	3	3	4	3	4	3	2
1	1	1	3	2	1	3	0	0	1	0	9	9	0	0	0	0	0	1	0	1	0	0	0	0	0	7	.	4	.	0	.	8	1	5	5	1	5	5	1	5	2	3	3	3	3	3	3	2	5
1	1	1	3	2	0	2	0	0	0	0	9	9	0	0	0	0	0	1	0	1	0	0	0	0	0	7	.	8	.	1	.	6	1	4	5	1	5	5	1	5	3	3	3	4	4	3	4	3	2
1	1	1	3	2	0	2	0	0	0	0	9	9	0	0	0	0	0	1	0	1	0	0	0	0	0	7	.	8	.	1	.	6	6	5	2	4	5	5	1	5	4	4	2	3	4	3	3	3	3
1	1	1	3	2	0	3	0	0	1	0	9	9	0	0	0	0	0	1	0	1	0	0	0	0	0	7	.	0	.	0	.	3	1	5	4	2	5	5	1	5	2	2	4	4	2	2	3	2	0
1	1	1	3	2	0	4	0	0	0	1	9	9	0	0	0	0	0	1	0	1	0	0	0	0	0	7	.	9	.	1	.	0	1	0	1	5	2	3	3	4	4	3	3	2	1	1	1	2	3
1	1	1	3	2	1	2	0	0	0	0	9	9	0	0	0	0	0	1	0	1	0	0	0	0	0	7	.	2	.	0	.	4	7	5	4	2	5	5	1	5	0	3	3	3	5	3	3	1	1
1	1	1	3	2	1	3	0	0	1	0	9	9	0	0	0	0	0	1	0	1	0	0	0	0	0	7	.	5	.	0	.	0	1	5	2	4	5	4	2	5	4	5	1	4	4	4	3	4	5
1	1	1	3	2	0	3	0	0	1	0	9	9	0	0	0	0	0	1	0	1	0	0	0	0	0	7	.	5	.	0	.	0	1	5	3	3	4	5	1	5	3	2	4	3	4	3	4	2	1
1	1	1	3	2	0	2	0	0	0	0	9	9	0	0	0	0	0	1	0	1	0	0	0	0	0	7	.	8	.	1	.	6	6	5	4	2	5	5	1	5	0	3	3	2	1	2	3	3	1
1	1	1	3	2	1	3	0	0	1	0	9	9	0	0	0	0	0	1	0	1	0	0	0	0	0	7	.	6	.	0	.	1	2	5	2	4	5	5	1	5	4	5	1	3	5	1	1	5	5
1	1	1	3	2	1	3	0	0	1	0	9	9	0	0	0	0	0	1	0	1	0	0	0	0	0	7	.	7	.	0	.	7	1	5	2	4	5	5	1	5	4	5	1	3	2	2	2	3	2
1	1	1	3	2	0	3	0	0	1	0	9	9	0	0	0	0	0	1	0	1	0	0	0	0	0	7	.	0	.	0	.	3	13	5	4	2	5	4	2	5	4	2	4	3	2	2	3	3	4
1	1	1	3	2	0	3	0	0	1	0	9	9	0	0	0	0	0	1	0	1	0	0	0	0	0	7	.	8	.	1	.	4	6	5	3	3	5	5	1	5	4	5	1	3	4	4	2	3	5
1	1	1	3	2	1	2	0	0	0	0	9	9	0	0	0	0	0	1	0	1	0	0	0	0	0	7	.	7	.	0	.	7	10	4	3	3	5	4	2	5	3	2	4	3	4	3	4	3	2
1	1	1	3	2	0	3	0	0	1	0	9	9	0	0	0	0	0	1	0	1	0	0	0	0	0	7	.	5	.	0	.	0	2	5	3	3	5	5	1	5	3	3	3	2	5	3	4	2	2
1	1	1	3	2	1	2	0	0	0	0	9	9	0	0	0	0	0	1	0	1	0	0	0	0	0	7	.	1	.	0	.	5	2	5	3	3	4	5	1	5	4	4	2	3	3	3	3	3	4
1	1	1	3	2	0	3	0	0	1	0	9	9	0	0	0	0	0	1	0	1	0	0	0	0	0	7	.	5	.	0	.	0	13	5	5	1	3	4	2	5	4	4	2	3	3	3	3	3	4
1	1	1	3	2	1	3	0	0	1	0	9	9	0	0	0	0	0	1	0	1	0	0	0	0	0	7	.	5	.	0	.	0	2	5	3	3	5	5	1	5	5	4	2	4	4	3	3	3	3
1	1	1	3	2	0	3	0	0	1	0	9	9	0	0	0	0	0	1	0	1	0	0	0	0	0	7	.	7	.	0	.	7	6	4	2	4	4	4	2	4	4	4	2	3	4	3	3	3	4
1	1	1	3	2	0	3	0	0	1	0	9	9	0	0	0	0	0	1	0	1	0	0	0	0	0	7	.	2	.	0	.	9	6	5	3	3	5	5	1	5	4	4	2	3	3	4	4	4	4
1	1	1	3	2	0	3	0	0	1	0	9	9	0	0	0	0	0	1	0	1	0	0	0	0	0	7	.	3	.	0	.	2	6	5	4	2	4	5	1	5	4	2	4	5	3	3	3	4	4
1	1	1	3	2	1	3	0	0	1	0	9	9	0	0	0	0	0	1	0	1	0	0	0	0	0	7	.	1	.	0	.	5	5	5	3	3	5	5	1	5	3	1	5	3	5	3	3	1	1
1	1	1	3	2	0	3	0	0	1	0	9	9	0	0	0	0	0	1	0	1	0	0	0	0	0	7	.	7	.	0	.	7	6	5	3	3	5	5	1	5	3	5	1	5	5	1	1	5	3
1	1	1	3	2	0	3	0	0	1	0	9	9	0	0	0	0	0	1	0	1	0	0	0	0	0	7	.	5	.	0	.	0	1	5	5	1	5	5	1	4	4	2	4	3	3	3	4	2	2
1	1	1	3	2	0	3	0	0	1	0	9	9	0	0	0	0	0	1	0	1	0	0	0	0	0	7	.	4	.	0	.	8	1	4	3	3	5	5	1	5	4	2	4	3	3	4	3	2	4
1	1	1	3	2	0	3	0	0	1	0	9	9	0	0	0	0	0	1	0	1	0	0	0	0	0	7	.	6	.	0	.	1	1	5	1	5	5	5	1	4	3	1	5	1	3	3	4	1	4
1	1	1	3	2	0	3	0	0	1	0	9	9	0	0	0	0	0	1	0	1	0	0	0	0	0	7	.	7	.	0	.	7	1	0	4	2	5	5	1	4	3	3	3	3	2	4	3	1	1
1	1	1	3	2	0	4	0	0	0	1	9	9	0	0	0	0	0	1	0	1	0	0	0	0	0	7	.	7	.	0	.	7	1	5	3	3	5	5	1	5	5	3	3	3	5	4	3	0	1
1	1	1	3	2	0	4	0	0	0	1	9	9	0	0	0	0	0	1	0	1	0	0	0	0	0	7	.	0	.	0	.	3	1	5	2	4	5	5	1	5	5	3	3	3	3	3	2	3	4
1	1	1	3	2	0	3	0	0	1	0	9	9	0	0	0	0	0	1	0	1	0	0	0	0	0	7	.	0	.	0	.	3	2	5	4	2	5	5	1	5	4	2	4	3	2	3	3	4	4
1	1	1	3	2	0	1	0	1	0	0	9	9	0	0	0	0	0	1	0	1	0	0	0	0	0	7	.	7	.	0	.	7	1	5	1	5	5	5	1	3	5	5	1	4	5	5	2	4	5
1	1	1	3	2	0	3	0	0	1	0	9	9	0	0	0	0	0	1	0	1	0	0	0	0	0	7	.	5	.	0	.	0	1	4	3	3	4	5	1	4	4	4	2	4	4	3	3	3	4
1	1	1	3	2	1	3	0	0	1	0	9	9	0	0	0	0	0	1	0	1	0	0	0	0	0	7	.	7	.	0	.	7	1	5	5	1	5	5	1	5	4	1	5	5	4	3	3	1	1
1	1	1	3	2	0	3	0	0	1	0	9	9	0	0	0	0	0	1	0	1	0	0	0	0	0	7	.	0	.	0	.	3	1	5	1	5	5	5	1	5	5	5	1	3	3	3	2	3	1
1	1	1	3	2	0	3	0	0	1	0	9	9	0	0	0	0	0	1	0	1	0	0	0	0	0	7	.	7	.	0	.	7	1	5	3	3	5	5	1	5	3	4	2	3	4	0	0	4	3
1	1	1	3	2	0	2	0	0	0	0	9	9	0	0	0	0	0	1	0	1	0	0	0	0	0	7	.	5	.	0	.	0	1	5	2	4	4	5	1	4	4	1	5	3	4	3	4	1	1
1	1	1	3	2	0	2	0	0	0	0	9	9	0	0	0	0	0	1	0	1	0	0	0	0	0	7	.	0	.	0	.	3	1	5	4	2	5	5	1	5	4	5	1	4	3	4	4	2	2
1	1	1	3	2	1	3	0	0	1	0	9	9	0	0	0	0	0	1	0	1	0	0	0	0	0	7	.	7	.	0	.	0	1	5	5	1	5	5	1	5	5	3	3	1	1	2	3	1	3
1	1	1	3	2	1	4	0	0	0	1	9	9	0	0	0	0	0	1	0	1	0	0	0	0	0	7	.	8	.	1	.	6	1	5	2	4	5	4	2	5	1	3	3	2	4	4	4	4	2
1	1	1	3	2	1	4	0	0	0	1	9	9	0	0	0	0	0	1	0	1	0	0	0	0	0	7	.	7	.	0	.	7	1	5	5	1	5	5	1	5	5	5	1	5	2	2	2	2	3
1	1	1	3	2	1	2	0	0	0	0	9	9	0	0	0	0	0	1	0	1	0	0	0	0	0	7	.	5	.	0	.	0	1	5	5	1	5	4	2	5	1	5	1	2	2	2	2	2	2
1	1	1	3	2	0	3	0	0	1	0	9	9	0	0	0	0	0	1	0	1	0	0	0	0	0	7	.	0	.	0	.	3	.	5	5	1	5	5	1	5	4	5	1	5	2	3	2	5	4
1	1	1	3	2	0	3	0	0	1	0	9	9	0	0	0	0	0	1	0	1	0	0	0	0	0	7	.	1	.	0	.	5	5	4	4	2	4	4	2	4	3	4	2	5	4	2	3	3	4
1	1	1	3	2	1	3	0	0	1	0	9	9	0	0	0	0	0	1	0	1	0	0	0	0	0	7	.	4	.	0	.	8	5	5	3	3	5	5	1	5	2	4	2	4	3	3	2	3	4
1	1	1	3	2	0	3	0	0	1	0	9	9	0	0	0	0	0	1	0	1	0	0	0	0	0	7	.	5	.	0	.	0	13	5	2	4	5	4	2	5	4	5	1	2	4	2	1	3	3
1	1	1	3	2	1	3	0	0	1	0	9	9	0	0	0	0	0	1	0	1	0	0	0	0	0	7	.	1	.	0	.	5	10	4	2	4	5	4	2	5	4	5	1	2	2	1	1	3	3
1	1	1	3	2	0	3	0	0	1	0	9	9	0	0	0	0	0	1	0	1	0	0	0	0	0	7	.	2	.	0	.	4	2	4	2	4	5	4	2	4	3	5	1	2	4	3	3	4	4
1	1	1	3	2	1	2	0	0	0	0	9	9	0	0	0	0	0	1	0	1	0	0	0	0	0	7	.	4	.	0	.	8	2	5	3	3	5	4	2	4	4	4	2	3	4	3	2	4	4
1	1	1	3	2	1	2	0	0	0	0	9	9	0	0	0	0	0	1	0	1	0	0	0	0	0	7	.	7	.	0	.	7	2	5	2	4	5	4	2	5	4	4	2	3	3	3	2	3	3
1	1	1	3	2	0	3	0	0	1	0	9	9	0	0	0	0	0	1	0	1	0	0	0	0	0	7	.	3	.	0	.	2	2	0	4	2	4	5	1	4	0	4	2	3	3	3	2	3	4
1	1	1	3	2	0	3	0	0	1	0	9	9	0	0	0	0	0	1	0	1	0	0	0	0	0	7	.	8	.	1	.	-1	12	5	3	3	5	5	1	5	4	5	1	3	3	3	3	5	5
1	1	1	3	2	0	2	0	0	0	0	9	9	0	0	0	0	0	1	0	1	0	0	0	0	0	7	.	3	.	0	.	-1	3	5	5	1	4	5	1	5	5	5	1	3	3	2	2	3	2
1	1	1	3	2	0	3	0	0	1	0	9	9	0	0	0	0	0	1	0	1	0	0	0	0	0	7	.	5	.	0	.	0	3	5	1	5	5	3	3	5	5	5	1	3	3	3	3	3	5
1	1	1	3	2	0	3	0	0	1	0	9	9	0	0	0	0	0	1	0	1	0	0	0	0	0	7	.	2	.	0	.	9	13	5	5	1	4	5	1	5	0	1	5	1	2	3	3	2	1
1	1	1	3	2	1	3	0	0	1	0	9	9	0	0	0	0	0	1	0	1	0	0	0	0	0	7	.	7	.	0	.	7	3	5	3	3	5	4	2	5	4	3	3	3	5	3	2	3	4
1	1	1	3	2	0	3	0	0	1	0	9	9	0	0	0	0	0	1	0	1	0	0	0	0	0	7	.	3	.	0	.	2	13	4	3	3	4	5	1	5	4	4	2	3	3	3	2	4	4
1	1	1	3	2	0	3	0	0	1	0	9	9	0	0	0	0	0	1	0	1	0	0	0	0	0	7	.	4	.	0	.	0	6	5	3	3	5	5	1	5	4	5	1	3	4	3	4	3	4
1	1	1	3	2	1	3	0	0	1	0	9	9	0	0	0	0	0	1	0	1	0	0	0	0	0	7	.	8	.	1	.	6	1	5	5	1	5	5	1	3	2	0	0	0	1	3	2	5	1
1	1	1	3	2	0	2	0	0	0	0	9	9	0	0	0	0	0	1	0	1	0	0	0	0	0	7	.	1	.	0	.	5	3	5	4	2	4	5	1	4	4	4	2	3	4	3	2	3	4
1	1	1	3	2	0	2	0	0	0	0	9	9	0	0	0	0	0	1	0	1	0	0	0	0	0	7	.	0	.	0	.	3	1	0	5	1	5	1	5	5	1	1	5	1	1	1	1	1	1
1	1	1	3	2	0	2	0	0	0	0	9	9	0	0	0	0	0	1	0	1	0	0	0	0	0	7	.	2	.	0	.	4	1	5	3	3	4	5	1	5	4	4	2	3	3	3	2	3	4
1	1	1	3	2	1	3	0	0	1	0	9	9	0	0	0	0	0	1	0	1	0	0	0	0	0	7	.	9	.	1	.	9	1	0	0	0	0	0	0	0	0	0	0	0	0	0	0	0	0
1	1	1	3	2	0	3	0	0	1	0	9	9	0	0	0	0	0	1	0	1	0	0	0	0	0	7	.	3	.	0	.	2	.	4	3	3	5	5	1	4	3	2	4	2	3	2	2	3	4
1	1	1	3	2	1	2	0	0	0	0	9	9	0	0	0	0	0	1	0	1	0	0	0	0	0	7	.	0	.	0	.	3	6	4	2	4	4	5	1	4	0	4	2	4	5	3	2	3	5
1	1	1	3	2	1	2	0	0	0	0	9	9	0	0	0	0	0	1	0	1	0	0	0	0	0	7	.	6	.	0	.	1	13	5	5	1	5	5	1	5	5	5	1	3	5	5	1	5	5
1	1	1	3	2	1	3	0	0	1	0	9	9	0	0	0	0	0	1	0	1	0	0	0	0	0	7	.	9	.	1	.	9	5	0	4	2	4	3	3	3	4	3	3	4	2	3	4	4	4
1	1	1	3	2	1	3	0	0	1	0	9	9	0	0	0	0	0	1	0	1	0	0	0	0	0	7	.	4	.	0	.	8	13	0	5	1	5	5	1	5	5	5	1	5	5	2	3	5	3
1	1	1	3	2	0	3	0	0	1	0	9	9	0	0	0	0	0	1	0	1	0	0	0	0	0	7	.	4	.	0	.	8	1	4	2	4	4	4	2	4	4	4	2	2	4	4	2	2	4
1	1	1	3	2	1	3	0	0	1	0	9	9	0	0	0	0	0	1	0	1	0	0	0	0	0	7	.	8	.	1	.	6	5	5	4	2	5	5	1	5	4	5	1	2	4	4	3	4	3
1	1	1	3	2	0	4	0	0	0	1	9	9	0	0	0	0	0	1	0	1	0	0	0	0	0	7	.	5	.	0	.	0	6	5	4	2	5	5	1	5	0	5	1	3	4	1	3	3	4
1	1	1	3	2	1	3	0	0	1	0	9	9	0	0	0	0	0	1	0	1	0	0	0	0	0	7	.	1	.	0	.	5	1	5	4	2	5	5	1	5	5	5	1	4	4	4	4	4	4
1	1	1	3	2	0	3	0	0	1	0	9	9	0	0	0	0	0	1	0	1	0	0	0	0	0	7	.	3	.	0	.	2	1	5	2	4	5	5	1	5	0	3	3	4	4	4	3	4	4
1	1	1	3	2	0	3	0	0	1	0	9	9	0	0	0	0	0	1	0	1	0	0	0	0	0	7	.	3	.	0	.	2	1	5	2	4	4	5	1	5	0	3	3	3	3	3	3	3	3
1	1	1	3	2	0	3	0	0	1	0	9	9	0	0	0	0	0	1	0	1	0	0	0	0	0	7	.	1	.	0	.	5	1	0	5	1	2	5	1	5	3	4	2	3	2	3	4	3	2
1	1	1	3	2	0	3	0	0	1	0	9	9	0	0	0	0	0	1	0	1	0	0	0	0	0	7	.	4	.	0	.	8	1	4	3	3	3	3	3	3	3	3	3	3	3	4	3	2	2
1	1	1	3	2	1	3	0	0	1	0	9	9	0	0	0	0	0	1	0	1	0	0	0	0	0	7	.	0	.	0	.	3	3	4	2	4	4	5	1	4	3	3	3	3	3	3	3	3	3
1	1	1	3	2	1	2	0	0	0	0	9	9	0	0	0	0	0	1	0	1	0	0	0	0	0	7	.	0	.	0	.	3	7	5	3	3	5	5	1	5	4	5	1	3	3	2	3	3	3
1	1	1	3	2	0	3	0	0	1	0	9	9	0	0	0	0	0	1	0	1	0	0	0	0	0	7	.	0	.	0	.	3	3	5	4	2	4	5	1	5	4	5	1	4	4	4	3	4	3
1	1	1	3	2	0	2	0	0	0	0	9	9	0	0	0	0	0	1	0	1	0	0	0	0	0	7	.	1	.	0	.	5	1	5	5	1	5	5	1	5	5	5	1	3	3	3	3	4	3
1	1	1	3	2	0	3	0	0	1	0	9	9	0	0	0	0	0	1	0	1	0	0	0	0	0	7	.	6	.	0	.	1	10	5	3	3	5	5	1	4	5	4	2	4	3	3	3	2	4
1	1	1	3	2	1	4	0	0	0	1	9	9	0	0	0	0	0	1	0	1	0	0	0	0	0	7	.	5	.	0	.	0	2	0	5	1	1	5	1	5	1	1	5	1	3	3	1	2	3
1	1	1	3	2	1	3	0	0	1	0	9	9	0	0	0	0	0	1	0	1	0	0	0	0	0	7	.	8	.	1	.	6	6	5	5	1	5	5	1	5	4	3	3	3	1	3	3	1	1
1	1	1	3	2	0	4	0	0	0	1	9	9	0	0	0	0	0	1	0	1	0	0	0	0	0	7	.	4	.	0	.	8	1	5	2	4	4	4	2	4	5	5	1	1	4	3	1	4	5
1	1	1	3	2	0	3	0	0	1	0	9	9	0	0	0	0	0	1	0	1	0	0	0	0	0	7	.	1	.	0	.	5	1	4	3	3	5	5	1	5	4	4	2	3	5	2	3	3	4
1	1	1	3	2	1	3	0	0	1	0	9	9	0	0	0	0	0	1	0	1	0	0	0	0	0	7	.	6	.	0	.	1	10	5	2	4	5	5	1	5	5	4	2	3	4	4	3	3	3
1	1	1	3	2	0	3	0	0	1	0	9	9	0	0	0	0	0	1	0	1	0	0	0	0	0	7	.	7	.	0	.	7	1	5	2	4	5	5	1	5	3	4	2	3	5	4	4	3	2
1	1	1	3	2	0	3	0	0	1	0	9	9	0	0	0	0	0	1	0	1	0	0	0	0	0	7	.	7	.	0	.	7	2	5	2	4	5	5	1	5	5	5	1	1	4	3	1	4	5
1	1	1	3	2	1	3	0	0	1	0	9	9	0	0	0	0	0	1	0	1	0	0	0	0	0	7	.	8	.	1	.	6	1	5	5	1	5	5	1	5	4	3	3	4	3	3	3	1	1
1	1	1	3	2	1	3	0	0	1	0	9	9	0	0	0	0	0	1	0	1	0	0	0	0	0	7	.	6	.	0	.	1	1	5	2	4	5	5	1	5	3	3	3	3	5	2	3	2	2
1	1	1	3	2	1	3	0	0	1	0	9	9	0	0	0	0	0	1	0	1	0	0	0	0	0	7	.	2	.	0	.	4	10	5	2	4	5	5	1	5	4	5	1	3	4	3	2	2	2
1	1	1	3	2	0	1	0	1	0	0	9	9	0	0	0	0	0	1	0	1	0	0	0	0	0	7	.	6	.	0	.	1	10	0	5	1	5	5	1	5	4	5	1	4	4	3	2	4	4
1	1	1	3	2	1	3	0	0	1	0	9	9	0	0	0	0	0	1	0	1	0	0	0	0	0	7	.	7	.	0	.	7	10	4	4	2	4	5	1	4	5	5	1	3	5	3	3	3	3
1	1	1	3	2	1	4	0	0	0	1	9	9	0	0	0	0	0	1	0	1	0	0	0	0	0	7	.	4	.	0	.	8	10	5	4	2	5	4	2	5	3	1	5	3	3	2	3	1	1
1	1	1	3	2	1	2	0	0	0	0	9	9	0	0	0	0	0	1	0	1	0	0	0	0	0	7	.	5	.	0	.	0	10	5	2	4	4	5	1	5	3	4	2	3	1	1	3	3	1
1	1	1	3	2	1	3	0	0	1	0	9	9	0	0	0	0	0	1	0	1	0	0	0	0	0	7	.	5	.	0	.	0	10	5	2	4	5	5	1	5	4	1	5	4	4	3	4	4	2
1	1	1	3	2	1	3	0	0	1	0	9	9	0	0	0	0	0	1	0	1	0	0	0	0	0	7	.	3	.	0	.	2	5	5	3	3	5	5	1	5	5	5	1	3	5	3	3	3	4
1	1	1	3	2	0	3	0	0	1	0	9	9	0	0	0	0	0	1	0	1	0	0	0	0	0	7	.	5	.	0	.	0	13	5	2	4	5	5	1	5	2	3	3	3	3	3	2	3	2
1	1	1	3	2	1	2	0	0	0	0	9	9	0	0	0	0	0	1	0	1	0	0	0	0	0	7	.	2	.	0	.	4	4	4	1	5	4	4	2	3	3	5	1	3	4	3	3	3	4
1	1	1	3	2	1	3	0	0	1	0	9	9	0	0	0	0	0	1	0	1	0	0	0	0	0	7	.	9	.	1	.	0	10	1	2	4	2	3	3	0	5	4	2	3	2	1	0	1	0
1	1	1	3	2	1	3	0	0	1	0	9	9	0	0	0	0	0	1	0	1	0	0	0	0	0	7	.	0	.	0	.	3	8	4	1	5	5	5	1	5	4	5	1	3	3	3	2	3	4
1	1	1	3	2	1	2	0	0	0	0	9	9	0	0	0	0	0	1	0	1	0	0	0	0	0	7	.	1	.	0	.	5	6	5	3	3	5	5	1	4	3	4	2	3	4	3	2	1	3
1	1	1	3	2	1	3	0	0	1	0	9	9	0	0	0	0	0	1	0	1	0	0	0	0	0	7	.	1	.	0	.	5	6	4	2	4	5	5	1	5	0	1	5	4	4	3	4	2	2
1	1	1	3	2	0	2	0	0	0	0	9	9	0	0	0	0	0	1	0	1	0	0	0	0	0	7	.	1	.	0	.	5	6	5	2	4	5	5	1	5	5	5	1	3	4	5	4	5	5
1	1	1	3	2	0	3	0	0	1	0	9	9	0	0	0	0	0	1	0	1	0	0	0	0	0	7	.	4	.	0	.	8	6	5	3	3	5	5	1	5	3	3	3	3	3	3	3	3	2
1	1	1	3	2	1	3	0	0	1	0	9	9	0	0	0	0	0	1	0	1	0	0	0	0	0	7	.	8	.	1	.	6	5	4	4	2	4	4	2	5	5	5	1	3	2	2	2	2	2
1	1	1	3	2	1	3	0	0	1	0	9	9	0	0	0	0	0	1	0	1	0	0	0	0	0	7	.	2	.	0	.	4	10	5	5	1	4	5	1	5	5	5	1	5	4	2	2	2	2
1	1	1	3	2	1	3	0	0	1	0	9	9	0	0	0	0	0	1	0	1	0	0	0	0	0	7	.	8	.	1	.	6	10	5	3	3	5	5	1	5	2	2	4	2	3	3	3	2	2
1	1	1	3	2	1	2	0	0	0	0	9	9	0	0	0	0	0	1	0	1	0	0	0	0	0	7	.	2	.	0	.	4	10	5	3	3	5	5	1	5	5	5	1	4	0	2	2	4	4
1	1	1	3	2	1	3	0	0	1	0	9	9	0	0	0	0	0	1	0	1	0	0	0	0	0	7	.	1	.	0	.	5	10	5	3	3	5	5	1	5	5	5	1	3	3	4	3	4	3
1	1	1	3	2	0	2	0	0	0	0	9	9	0	0	0	0	0	1	0	1	0	0	0	0	0	7	.	6	.	0	.	1	10	5	3	3	5	5	1	5	1	3	3	3	3	3	1	1	3
1	1	1	3	2	1	2	0	0	0	0	9	9	0	0	0	0	0	1	0	1	0	0	0	0	0	7	.	3	.	0	.	-1	10	4	2	4	4	5	1	5	4	3	3	3	3	3	3	2	2
1	1	1	3	2	1	2	0	0	0	0	9	9	0	0	0	0	0	1	0	1	0	0	0	0	0	7	.	5	.	0	.	0	2	5	4	2	5	5	1	5	3	4	2	3	3	3	3	4	5
1	1	1	3	2	0	2	0	0	0	0	9	9	0	0	0	0	0	1	0	1	0	0	0	0	0	7	.	2	.	0	.	4	2	5	2	4	4	5	1	5	0	3	3	4	5	2	1	3	3
1	1	1	3	2	0	3	0	0	1	0	9	9	0	0	0	0	0	1	0	1	0	0	0	0	0	7	.	5	.	0	.	0	2	5	2	4	5	5	1	5	1	3	3	4	2	3	1	1	3
1	1	1	3	2	1	3	0	0	1	0	9	9	0	0	0	0	0	1	0	1	0	0	0	0	0	7	.	3	.	0	.	2	2	5	2	4	5	4	2	5	4	4	2	4	4	3	3	4	4
1	1	1	3	2	1	3	0	0	1	0	9	9	0	0	0	0	0	1	0	1	0	0	0	0	0	7	.	7	.	0	.	7	2	5	3	3	5	5	1	5	3	4	2	3	4	1	1	3	3
1	1	1	3	2	0	3	0	0	1	0	9	9	0	0	0	0	0	1	0	1	0	0	0	0	0	7	.	1	.	0	.	5	2	5	3	3	5	5	1	5	5	5	1	3	3	3	4	5	4
1	1	1	3	2	1	3	0	0	1	0	9	9	0	0	0	0	0	1	0	1	0	0	0	0	0	7	.	2	.	0	.	4	2	5	5	1	5	5	1	5	3	1	5	1	4	2	3	2	2
1	1	1	3	2	1	3	0	0	1	0	9	9	0	0	0	0	0	1	0	1	0	0	0	0	0	7	.	1	.	0	.	5	2	0	5	1	5	5	1	5	0	1	5	3	4	1	3	1	1
1	1	1	3	2	1	3	0	0	1	0	9	9	0	0	0	0	0	1	0	1	0	0	0	0	0	7	.	0	.	0	.	3	2	5	4	2	5	5	1	5	5	5	1	4	3	4	2	5	5
1	1	1	3	2	1	3	0	0	1	0	9	9	0	0	0	0	0	1	0	1	0	0	0	0	0	7	.	6	.	0	.	1	2	5	2	4	5	3	3	5	4	5	1	4	5	2	4	1	1
1	1	1	3	2	1	2	0	0	0	0	9	9	0	0	0	0	0	1	0	1	0	0	0	0	0	7	.	4	.	0	.	8	2	5	5	1	5	5	1	5	5	5	1	2	4	2	3	3	1
1	1	1	3	2	1	3	0	0	1	0	9	9	0	0	0	0	0	1	0	1	0	0	0	0	0	7	.	8	.	1	.	6	2	4	4	2	5	4	2	5	3	4	2	5	5	5	3	3	5
1	1	1	3	2	1	3	0	0	1	0	9	9	0	0	0	0	0	1	0	1	0	0	0	0	0	7	.	4	.	0	.	8	2	4	4	2	5	5	1	4	2	3	3	4	2	4	2	3	2
1	1	1	3	2	1	3	0	0	1	0	9	9	0	0	0	0	0	1	0	1	0	0	0	0	0	7	.	7	.	0	.	7	2	5	1	5	5	5	1	5	4	5	1	2	4	4	4	4	4
1	1	1	3	2	0	3	0	0	1	0	9	9	0	0	0	0	0	1	0	1	0	0	0	0	0	7	.	7	.	0	.	99	2	5	1	5	5	5	1	3	5	5	1	4	5	5	2	4	5
1	1	1	3	2	0	3	0	0	1	0	9	9	0	0	0	0	0	1	0	1	0	0	0	0	0	7	.	2	.	0	.	4	2	5	5	1	5	5	1	5	4	3	3	3	5	3	4	3	1
1	1	1	3	2	1	3	0	0	1	0	9	9	0	0	0	0	0	1	0	1	0	0	0	0	0	7	.	6	.	0	.	1	2	4	1	5	4	4	2	4	4	4	2	4	3	2	2	2	2
1	1	1	3	2	1	3	0	0	1	0	9	9	0	0	0	0	0	1	0	1	0	0	0	0	0	7	.	0	.	0	.	3	2	0	4	2	5	4	2	5	0	3	3	3	4	3	4	3	5
1	1	1	3	2	1	3	0	0	1	0	9	9	0	0	0	0	0	1	0	1	0	0	0	0	0	7	.	4	.	0	.	8	2	5	3	3	5	5	1	5	4	3	3	3	3	3	3	3	2
1	1	1	3	2	1	3	0	0	1	0	9	9	0	0	0	0	0	1	0	1	0	0	0	0	0	7	.	4	.	0	.	8	2	5	1	5	5	4	2	5	4	1	5	3	3	3	3	3	1
1	1	1	3	2	0	2	0	0	0	0	9	9	0	0	0	0	0	1	0	1	0	0	0	0	0	7	.	5	.	0	.	0	2	4	3	3	4	4	2	4	4	4	2	3	4	2	2	3	3
1	1	1	3	2	1	3	0	0	1	0	9	9	0	0	0	0	0	1	0	1	0	0	0	0	0	7	.	5	.	0	.	0	2	4	4	2	4	3	3	5	3	4	2	3	3	4	3	3	1
1	1	1	3	2	1	2	0	0	0	0	9	9	0	0	0	0	0	1	0	1	0	0	0	0	0	7	.	4	.	0	.	8	2	5	3	3	5	5	1	5	3	3	3	4	1	3	2	2	2
1	1	1	3	2	1	3	0	0	1	0	9	9	0	0	0	0	0	1	0	1	0	0	0	0	0	7	.	3	.	0	.	2	2	5	1	5	5	5	1	5	5	5	1	3	4	3	3	3	4
1	1	1	3	2	1	2	0	0	0	0	9	9	0	0	0	0	0	1	0	1	0	0	0	0	0	7	.	5	.	0	.	0	2	5	5	1	5	5	1	5	5	5	1	3	5	3	5	5	3
1	1	1	3	2	1	3	0	0	1	0	9	9	0	0	0	0	0	1	0	1	0	0	0	0	0	7	.	4	.	0	.	8	2	5	4	2	5	5	1	5	3	3	3	3	2	3	2	3	1
1	1	1	3	2	1	4	0	0	0	1	9	9	0	0	0	0	0	1	0	1	0	0	0	0	0	7	.	7	.	0	.	99	2	0	5	1	5	5	1	5	4	3	3	4	5	3	4	3	1
1	1	1	3	2	1	3	0	0	1	0	9	9	0	0	0	0	0	1	0	1	0	0	0	0	0	7	.	0	.	0	.	3	2	5	4	2	5	5	1	5	5	5	1	5	5	5	5	5	5
1	1	1	3	2	1	3	0	0	1	0	9	9	0	0	0	0	0	1	0	1	0	0	0	0	0	7	.	1	.	0	.	5	2	5	3	3	5	4	2	5	3	1	5	3	3	3	3	3	1
1	1	1	3	2	1	3	0	0	1	0	9	9	0	0	0	0	0	1	0	1	0	0	0	0	0	7	.	1	.	0	.	5	2	5	2	4	5	5	1	5	1	2	4	1	1	3	3	1	2
1	1	1	3	2	0	3	0	0	1	0	9	9	0	0	0	0	0	1	0	1	0	0	0	0	0	7	.	0	.	0	.	3	2	5	4	2	5	5	1	5	3	2	4	2	4	4	2	3	2
1	1	1	3	2	1	3	0	0	1	0	9	9	0	0	0	0	0	1	0	1	0	0	0	0	0	7	.	0	.	0	.	3	2	5	2	4	5	4	2	5	4	4	2	2	3	1	1	1	2
1	1	1	3	2	1	2	0	0	0	0	9	9	0	0	0	0	0	1	0	1	0	0	0	0	0	7	.	0	.	0	.	3	2	4	3	3	4	4	2	4	4	4	2	2	3	2	2	2	2
1	1	1	3	2	1	3	0	0	1	0	9	9	0	0	0	0	0	1	0	1	0	0	0	0	0	7	.	2	.	0	.	4	2	0	0	0	0	0	0	0	0	0	0	0	0	0	0	0	0
1	1	1	3	2	1	4	0	0	0	1	9	9	0	0	0	0	0	1	0	1	0	0	0	0	0	7	.	1	.	0	.	5	2	5	1	5	5	5	1	5	3	5	1	4	4	1	2	5	4
1	1	1	3	2	1	2	0	0	0	0	9	9	0	0	0	0	0	1	0	1	0	0	0	0	0	7	.	0	.	0	.	3	2	0	0	0	0	0	0	0	0	0	0	0	0	0	0	0	0
1	1	1	3	2	0	4	0	0	0	1	9	9	0	0	0	0	0	1	0	1	0	0	0	0	0	7	.	6	.	0	.	1	2	5	2	4	5	5	1	5	2	1	5	3	4	3	3	1	1
1	1	1	3	2	1	3	0	0	1	0	9	9	0	0	0	0	0	1	0	1	0	0	0	0	0	7	.	5	.	0	.	0	2	4	3	3	5	5	1	4	1	4	2	4	3	3	3	5	4
1	1	1	3	2	1	3	0	0	1	0	9	9	0	0	0	0	0	1	0	1	0	0	0	0	0	7	.	4	.	0	.	3	2	5	4	2	5	5	1	5	4	1	5	4	4	3	4	1	1
1	1	1	3	2	1	3	0	0	1	0	9	9	0	0	0	0	0	1	0	1	0	0	0	0	0	7	.	3	.	0	.	2	2	5	1	5	1	4	2	5	4	4	2	3	4	3	3	3	4
1	1	1	3	2	1	3	0	0	1	0	9	9	0	0	0	0	0	1	0	1	0	0	0	0	0	7	.	3	.	0	.	2	2	5	3	3	5	5	1	5	3	4	2	3	4	3	3	3	3
1	1	1	3	2	1	3	0	0	1	0	9	9	0	0	0	0	0	1	0	1	0	0	0	0	0	7	.	99	.	0	.	-1	2	4	3	3	5	5	1	5	4	5	1	4	5	3	3	4	3
1	1	1	3	2	1	3	0	0	1	0	9	9	0	0	0	0	0	1	0	1	0	0	0	0	0	7	.	1	.	0	.	5	2	4	1	5	5	5	1	3	2	1	5	1	1	5	4	2	4
1	1	1	3	2	0	3	0	0	1	0	9	9	0	0	0	0	0	1	0	1	0	0	0	0	0	7	.	1	.	0	.	5	2	5	1	5	5	5	1	5	3	5	1	3	5	1	3	5	5
1	1	1	3	2	0	3	0	0	1	0	9	9	0	0	0	0	0	1	0	1	0	0	0	0	0	7	.	0	.	0	.	3	2	5	4	2	4	5	1	5	5	5	1	2	2	3	3	2	2
1	1	1	3	2	1	2	0	0	0	0	9	9	0	0	0	0	0	1	0	1	0	0	0	0	0	7	.	0	.	0	.	3	2	4	2	4	4	5	1	5	4	3	3	3	2	2	2	3	4
1	1	1	3	2	1	3	0	0	1	0	9	9	0	0	0	0	0	1	0	1	0	0	0	0	0	7	.	1	.	0	.	5	2	5	2	4	5	5	1	5	4	3	3	3	3	4	3	4	3
1	1	1	3	2	1	2	0	0	0	0	9	9	0	0	0	0	0	1	0	1	0	0	0	0	0	7	.	1	.	0	.	5	2	5	3	3	5	4	2	5	3	4	2	4	4	4	3	3	4
1	1	1	3	2	1	3	0	0	1	0	9	9	0	0	0	0	0	1	0	1	0	0	0	0	0	7	.	0	.	0	.	3	2	0	5	1	4	5	1	4	3	0	0	3	4	3	3	3	4
1	1	1	3	2	0	3	0	0	1	0	9	9	0	0	0	0	0	1	0	1	0	0	0	0	0	7	.	1	.	0	.	5	2	5	5	1	5	3	3	5	4	5	1	2	5	2	3	3	4
1	1	1	3	2	1	3	0	0	1	0	9	9	0	0	0	0	0	1	0	1	0	0	0	0	0	7	.	1	.	0	.	5	2	4	3	3	5	5	1	5	5	5	1	3	5	5	3	5	2
1	1	1	3	2	1	3	0	0	1	0	9	9	0	0	0	0	0	1	0	1	0	0	0	0	0	7	.	1	.	0	.	5	2	5	5	1	5	5	1	5	3	1	5	1	2	2	1	1	1
1	1	1	3	2	1	3	0	0	1	0	9	9	0	0	0	0	0	1	0	1	0	0	0	0	0	7	.	4	.	0	.	8	2	4	4	2	5	5	1	5	3	4	2	3	3	3	3	4	2
1	1	1	3	2	1	3	0	0	1	0	9	9	0	0	0	0	0	1	0	1	0	0	0	0	0	7	.	7	.	0	.	7	2	5	5	1	5	5	1	5	3	5	1	3	4	3	3	4	1
1	1	1	3	2	1	3	0	0	1	0	9	9	0	0	0	0	0	1	0	1	0	0	0	0	0	7	.	6	.	0	.	1	2	5	1	5	4	5	1	5	4	1	5	1	1	3	3	2	1
1	1	1	3	2	1	3	0	0	1	0	9	9	0	0	0	0	0	1	0	1	0	0	0	0	0	7	.	5	.	0	.	0	2	5	5	1	5	5	1	5	3	5	1	3	4	3	3	4	1
1	1	1	3	2	1	3	0	0	1	0	9	9	0	0	0	0	0	1	0	1	0	0	0	0	0	7	.	7	.	0	.	0	2	5	5	1	5	5	1	5	5	5	1	1	4	1	3	3	3
1	1	1	3	2	1	3	0	0	1	0	9	9	0	0	0	0	0	1	0	1	0	0	0	0	0	7	.	6	.	0	.	1	2	5	2	4	5	0	0	5	4	4	2	3	4	2	3	3	4
1	1	1	3	2	1	4	0	0	0	1	9	9	0	0	0	0	0	1	0	1	0	0	0	0	0	7	.	1	.	0	.	3	2	0	5	1	5	5	1	5	5	1	5	1	1	2	1	5	5
1	1	1	3	2	0	3	0	0	1	0	9	9	0	0	0	0	0	1	0	1	0	0	0	0	0	7	.	9	.	1	.	1	6	5	5	1	5	5	1	5	5	5	1	5	5	5	5	5	5
1	1	1	3	2	0	3	0	0	1	0	9	9	0	0	0	0	0	1	0	1	0	0	0	0	0	7	.	0	.	0	.	3	6	5	5	1	5	5	1	5	1	5	1	2	5	5	5	2	4
1	1	1	3	2	0	3	0	0	1	0	9	9	0	0	0	0	0	1	0	1	0	0	0	0	0	7	.	4	.	0	.	8	5	5	3	3	5	2	4	5	5	5	1	4	5	5	3	3	2
1	1	1	3	2	0	3	0	0	1	0	9	9	0	0	0	0	0	1	0	1	0	0	0	0	0	7	.	4	.	0	.	8	5	5	2	4	5	4	2	5	4	5	1	5	4	3	3	4	4
1	1	1	3	2	1	3	0	0	1	0	9	9	0	0	0	0	0	1	0	1	0	0	0	0	0	7	.	3	.	0	.	2	7	5	1	5	5	3	3	5	3	1	5	3	3	4	3	3	2
1	1	1	3	2	1	3	0	0	1	0	9	9	0	0	0	0	0	1	0	1	0	0	0	0	0	7	.	8	.	1	.	6	7	5	3	3	5	4	2	5	3	3	3	3	2	3	4	2	1
1	1	1	3	2	0	2	0	0	0	0	9	9	0	0	0	0	0	1	0	1	0	0	0	0	0	7	.	7	.	0	.	7	3	0	0	0	0	0	0	0	0	0	0	0	0	0	0	0	0
1	1	1	3	2	1	3	0	0	1	0	9	9	0	0	0	0	0	1	0	1	0	0	0	0	0	7	.	6	.	0	.	1	3	5	2	4	5	5	1	5	5	1	5	3	3	3	3	1	3
1	1	1	3	2	0	3	0	0	1	0	9	9	0	0	0	0	0	1	0	1	0	0	0	0	0	7	.	3	.	0	.	2	1	4	5	1	4	5	1	5	5	4	2	4	4	3	2	4	4
1	1	1	3	2	0	4	0	0	0	1	9	9	0	0	0	0	0	1	0	1	0	0	0	0	0	7	.	8	.	1	.	6	.	4	5	1	4	5	1	5	3	3	3	2	0	3	4	3	2
1	1	1	3	2	1	3	0	0	1	0	9	9	0	0	0	0	0	1	0	1	0	0	0	0	0	7	.	8	.	-1	.	6	6	5	4	2	4	5	1	5	0	1	5	1	3	2	3	1	1
1	1	1	3	2	0	3	0	0	1	0	9	9	0	0	0	0	0	1	0	1	0	0	0	0	0	7	.	9	.	1	.	9	6	5	5	1	5	5	1	5	3	3	3	3	3	3	3	3	3
1	1	1	3	2	1	3	0	0	1	0	9	9	0	0	0	0	0	1	0	1	0	0	0	0	0	7	.	6	.	0	.	1	3	5	3	3	5	5	1	5	3	4	2	3	4	4	2	5	3
1	1	1	3	2	0	3	0	0	1	0	9	9	0	0	0	0	0	1	0	1	0	0	0	0	0	7	.	0	.	0	.	3	2	5	1	5	5	5	1	5	3	3	3	3	1	4	2	5	5
1	1	1	3	2	0	3	0	0	1	0	9	9	0	0	0	0	0	1	0	1	0	0	0	0	0	7	.	-1	.	0	.	-1	.	5	3	3	5	4	2	5	5	5	1	1	1	3	1	4	3
1	1	1	3	2	1	3	0	0	1	0	9	9	0	0	0	0	0	1	0	1	0	0	0	0	0	7	.	6	.	0	.	1	2	5	2	4	5	5	1	5	4	1	5	2	2	2	4	1	1
1	1	1	3	2	0	2	0	0	0	0	9	9	0	0	0	0	0	1	0	1	0	0	0	0	0	7	.	3	.	0	.	2	13	5	3	3	4	5	1	5	3	3	3	3	3	3	3	3	3
1	1	1	3	2	0	3	0	0	1	0	9	9	0	0	0	0	0	1	0	1	0	0	0	0	0	7	.	9	.	1	.	3	1	5	5	1	5	5	1	5	5	4	2	4	4	5	4	5	4
1	1	1	3	2	0	3	0	0	1	0	9	9	0	0	0	0	0	1	0	1	0	0	0	0	0	7	.	1	.	0	.	5	12	5	1	5	5	5	1	5	5	1	5	3	5	4	4	3	1
1	1	1	3	2	1	3	0	0	1	0	9	9	0	0	0	0	0	1	0	1	0	0	0	0	0	7	.	1	.	0	.	-1	3	0	0	0	0	0	0	0	0	0	0	0	0	0	0	0	0
1	1	1	3	2	1	3	0	0	1	0	9	9	0	0	0	0	0	1	0	1	0	0	0	0	0	7	.	5	.	0	.	0	3	5	3	3	5	5	1	5	4	3	3	4	5	1	1	3	2
1	1	1	3	2	1	3	0	0	1	0	9	9	0	0	0	0	0	1	0	1	0	0	0	0	0	7	.	7	.	0	.	7	3	5	1	5	5	5	1	5	5	3	3	1	3	1	1	3	3
1	1	1	3	2	1	2	0	0	0	0	9	9	0	0	0	0	0	1	0	1	0	0	0	0	0	7	.	2	.	0	.	4	3	5	2	4	5	5	1	5	3	3	3	3	1	3	4	2	1
1	1	1	3	2	1	3	0	0	1	0	9	9	0	0	0	0	0	1	0	1	0	0	0	0	0	7	.	8	.	1	.	6	3	5	3	3	5	5	1	5	3	2	4	3	3	2	3	2	2
1	1	1	3	2	1	3	0	0	1	0	9	9	0	0	0	0	0	1	0	1	0	0	0	0	0	7	.	6	.	0	.	1	3	5	1	5	5	5	1	5	4	4	2	4	2	1	2	2	1
1	1	1	3	2	1	3	0	0	1	0	9	9	0	0	0	0	0	1	0	1	0	0	0	0	0	7	.	2	.	0	.	4	3	0	0	0	0	0	0	0	0	0	0	0	0	0	0	0	0
1	1	1	3	2	1	3	0	0	1	0	9	9	0	0	0	0	0	1	0	1	0	0	0	0	0	7	.	3	.	0	.	2	3	5	2	4	5	5	1	5	5	5	1	3	4	3	2	4	4
1	1	1	3	2	1	3	0	0	1	0	9	9	0	0	0	0	0	1	0	1	0	0	0	0	0	7	.	4	.	0	.	8	3	5	3	3	5	5	1	5	5	3	3	1	3	3	3	2	1
1	1	1	3	2	0	2	0	0	0	0	9	9	0	0	0	0	0	1	0	1	0	0	0	0	0	7	.	0	.	0	.	3	3	5	3	3	4	4	2	5	5	3	3	3	3	3	2	3	4
1	1	1	3	2	1	3	0	0	1	0	9	9	0	0	0	0	0	1	0	1	0	0	0	0	0	7	.	2	.	0	.	4	3	5	3	3	4	5	1	5	4	5	1	3	4	3	2	4	3
1	1	1	3	2	1	3	0	0	1	0	9	9	0	0	0	0	0	1	0	1	0	0	0	0	0	7	.	4	.	0	.	8	3	5	4	2	4	5	1	4	4	4	2	4	4	4	4	2	2
1	1	1	3	2	1	3	0	0	1	0	9	9	0	0	0	0	0	1	0	1	0	0	0	0	0	7	.	3	.	0	.	2	3	5	4	2	4	4	2	5	3	2	4	3	4	3	3	2	2
1	1	1	3	2	1	3	0	0	1	0	9	9	0	0	0	0	0	1	0	1	0	0	0	0	0	7	.	6	.	0	.	1	3	5	1	5	5	4	2	5	4	4	2	2	4	2	3	3	4
1	1	1	3	2	1	2	0	0	0	0	9	9	0	0	0	0	0	1	0	1	0	0	0	0	0	7	.	2	.	0	.	4	2	5	5	1	5	5	1	5	3	5	1	4	2	2	3	4	5
1	1	1	3	2	1	2	0	0	0	0	9	9	0	0	0	0	0	1	0	1	0	0	0	0	0	7	.	8	.	1	.	6	7	5	3	3	5	5	1	5	4	5	1	3	5	4	3	3	4
1	1	1	3	2	0	3	0	0	1	0	9	9	0	0	0	0	0	1	0	1	0	0	0	0	0	7	.	6	.	0	.	1	2	4	5	1	3	5	1	4	3	3	3	3	3	3	4	3	2
1	1	1	3	2	1	2	0	0	0	0	9	9	0	0	0	0	0	1	0	1	0	0	0	0	0	7	.	6	.	0	.	1	2	4	4	2	5	4	2	5	5	5	1	5	5	3	3	5	2
1	1	1	3	2	1	3	0	0	1	0	9	9	0	0	0	0	0	1	0	1	0	0	0	0	0	7	.	8	.	1	.	6	6	4	4	2	4	4	2	4	4	1	5	2	4	2	3	1	1
1	1	1	3	2	1	3	0	0	1	0	9	9	0	0	0	0	0	1	0	1	0	0	0	0	0	7	.	5	.	0	.	0	6	5	3	3	5	5	1	5	5	5	1	3	3	3	3	3	5
1	1	1	3	2	0	3	0	0	1	0	9	9	0	0	0	0	0	1	0	1	0	0	0	0	0	7	.	1	.	0	.	5	6	5	2	4	5	5	1	5	3	5	1	3	5	3	2	3	5
1	1	1	3	2	1	3	0	0	1	0	9	9	0	0	0	0	0	1	0	1	0	0	0	0	0	7	.	8	.	1	.	6	6	4	5	1	4	5	1	5	3	5	1	4	5	4	3	4	4
1	1	1	3	2	1	2	0	0	0	0	9	9	0	0	0	0	0	1	0	1	0	0	0	0	0	7	.	2	.	0	.	4	6	5	3	3	5	5	1	5	3	5	1	3	5	3	3	4	3
1	1	1	3	2	0	4	0	0	0	1	9	9	0	0	0	0	0	1	0	1	0	0	0	0	0	7	.	5	.	0	.	0	.	5	3	3	5	3	3	5	3	3	3	3	3	3	2	3	3
1	1	1	3	2	0	4	0	0	0	1	9	9	0	0	0	0	0	1	0	1	0	0	0	0	0	7	.	3	.	0	.	99	13	1	5	1	1	1	5	1	1	3	3	1	1	1	1	1	1
1	1	1	3	2	0	2	0	0	0	0	9	9	0	0	0	0	0	1	0	1	0	0	0	0	0	7	.	2	.	0	.	4	3	5	5	1	4	5	1	5	3	1	5	3	1	1	3	4	1
1	1	1	3	2	0	3	0	0	1	0	9	9	0	0	0	0	0	1	0	1	0	0	0	0	0	7	.	0	.	0	.	3	3	5	1	5	5	5	1	5	5	5	1	3	3	1	1	3	3
1	1	1	3	2	0	2	0	0	0	0	9	9	0	0	0	0	0	1	0	1	0	0	0	0	0	7	.	4	.	0	.	8	3	4	4	2	5	5	1	4	4	5	1	5	4	3	3	5	4
1	1	1	3	2	1	3	0	0	1	0	9	9	0	0	0	0	0	1	0	1	0	0	0	0	0	7	.	6	.	0	.	1	3	5	2	4	5	5	1	5	4	5	1	2	3	2	2	2	3
1	1	1	3	2	0	2	0	0	0	0	9	9	0	0	0	0	0	1	0	1	0	0	0	0	0	7	.	6	.	0	.	1	4	5	2	4	5	5	1	5	5	5	1	5	5	5	3	5	5
1	1	1	3	2	1	3	0	0	1	0	9	9	0	0	0	0	0	1	0	1	0	0	0	0	0	7	.	4	.	0	.	8	2	5	4	2	5	4	2	5	2	3	3	4	2	4	2	3	3
1	1	1	3	2	1	3	0	0	1	0	9	9	0	0	0	0	0	1	0	1	0	0	0	0	0	7	.	6	.	0	.	1	2	5	1	5	5	5	1	5	5	5	1	5	5	2	1	4	5
1	1	1	3	2	1	3	0	0	1	0	9	9	0	0	0	0	0	1	0	1	0	0	0	0	0	7	.	2	.	0	.	4	2	0	5	1	5	5	1	5	2	5	1	4	3	1	4	5	5
1	1	1	3	2	1	3	0	0	1	0	9	9	0	0	0	0	0	1	0	1	0	0	0	0	0	7	.	1	.	0	.	5	13	5	2	4	5	5	1	5	4	4	2	4	4	2	2	3	2
1	1	1	3	2	1	3	0	0	1	0	9	9	0	0	0	0	0	1	0	1	0	0	0	0	0	7	.	5	.	0	.	0	2	5	2	4	5	5	1	5	4	2	4	2	2	2	4	0	0
1	1	1	3	2	0	3	0	0	1	0	9	9	0	0	0	0	0	1	0	1	0	0	0	0	0	7	.	9	.	1	.	9	-1	4	4	2	4	4	2	4	4	4	2	4	4	4	4	4	4
1	1	1	3	2	1	3	0	0	1	0	9	9	0	0	0	0	0	1	0	1	0	0	0	0	0	7	.	3	.	0	.	2	-1	5	5	1	5	5	1	5	4	5	1	3	3	3	3	3	4
1	1	1	3	2	0	3	0	0	1	0	9	9	0	0	0	0	0	1	0	1	0	0	0	0	0	7	.	5	.	0	.	0	-1	5	3	3	5	5	1	5	4	5	1	3	3	3	3	1	3
1	1	1	3	2	1	2	0	0	0	0	9	9	0	0	0	0	0	1	0	1	0	0	0	0	0	7	.	3	.	0	.	2	-1	5	3	3	5	4	2	5	0	4	2	3	4	3	3	3	2
1	1	1	3	2	0	3	0	0	1	0	9	9	0	0	0	0	0	1	0	1	0	0	0	0	0	7	.	3	.	0	.	-1	-1	5	3	3	5	5	1	5	5	5	1	3	1	1	1	3	3
1	1	1	3	2	0	3	0	0	1	0	9	9	0	0	0	0	0	1	0	1	0	0	0	0	0	7	.	4	.	0	.	8	-1	5	3	3	5	5	1	5	3	1	5	1	1	3	3	1	1
1	1	1	3	2	1	3	0	0	1	0	9	9	0	0	0	0	0	1	0	1	0	0	0	0	0	7	.	7	.	0	.	7	-1	5	5	1	5	5	1	5	4	4	2	4	5	3	3	5	3
1	1	1	3	2	1	3	0	0	1	0	9	9	0	0	0	0	0	1	0	1	0	0	0	0	0	7	.	1	.	0	.	5	-1	5	4	2	5	5	1	5	0	4	2	5	3	4	3	5	4
1	1	1	3	2	1	2	0	0	0	0	9	9	0	0	0	0	0	1	0	1	0	0	0	0	0	7	.	0	.	0	.	3	-1	5	1	5	5	4	2	5	4	4	2	2	2	1	1	2	2
1	1	1	3	2	1	3	0	0	1	0	9	9	0	0	0	0	0	1	0	1	0	0	0	0	0	7	.	2	.	0	.	4	-1	4	3	3	4	5	1	4	4	4	2	3	4	3	3	4	3
1	1	1	3	2	1	2	0	0	0	0	9	9	0	0	0	0	0	1	0	1	0	0	0	0	0	7	.	2	.	0	.	4	-1	3	2	4	4	5	1	4	4	4	2	3	3	3	3	4	3
1	1	1	3	2	0	3	0	0	1	0	9	9	0	0	0	0	0	1	0	1	0	0	0	0	0	7	.	6	.	0	.	7	-1	4	2	4	4	4	2	4	3	4	2	3	4	4	4	3	2
1	1	1	3	2	1	2	0	0	0	0	9	9	0	0	0	0	0	1	0	1	0	0	0	0	0	7	.	4	.	0	.	8	-1	5	1	5	5	5	1	5	4	5	1	3	3	3	3	4	4
1	1	1	3	2	1	2	0	0	0	0	9	9	0	0	0	0	0	1	0	1	0	0	0	0	0	7	.	6	.	0	.	1	-1	4	3	3	4	4	2	4	3	4	2	3	4	3	3	4	3
1	1	1	3	2	1	3	0	0	1	0	9	9	0	0	0	0	0	1	0	1	0	0	0	0	0	7	.	-1	.	0	.	-1	-1	4	3	3	5	4	2	4	4	4	2	3	3	3	4	3	3
0	1	0	3	2	1	2	0	0	0	0	9	9	0	0	0	0	0	1	0	1	0	0	0	0	0	7	.	.	.	.	.	.	6	5	5	1	5	5	1	0	4	5	1	2	2	4	3	4	2
0	1	0	3	2	0	2	0	0	0	0	9	9	0	0	0	0	0	1	0	1	0	0	0	0	0	7	.	.	.	.	.	.	13	4	5	1	5	5	1	5	4	5	1	1	2	2	2	1	3
0	1	0	3	2	0	3	0	0	1	0	9	9	0	0	0	0	0	1	0	1	0	0	0	0	0	7	.	.	.	.	.	.	13	5	3	3	5	4	2	5	5	3	3	2	3	3	3	3	4
0	1	0	3	2	0	2	0	0	0	0	9	9	0	0	0	0	0	1	0	1	0	0	0	0	0	7	.	.	.	.	.	.	13	5	3	3	5	5	1	5	5	3	3	4	3	3	2	2	3
0	1	0	3	2	0	2	0	0	0	0	9	9	0	0	0	0	0	1	0	1	0	0	0	0	0	7	.	.	.	.	.	.	13	5	3	3	5	5	1	5	4	3	3	1	5	3	4	1	1
0	1	0	3	2	0	2	0	0	0	0	9	9	0	0	0	0	0	1	0	1	0	0	0	0	0	7	.	.	.	.	.	.	3	5	1	5	5	4	2	5	4	5	1	5	4	2	2	5	5
0	1	0	3	2	1	3	0	0	1	0	9	9	0	0	0	0	0	1	0	1	0	0	0	0	0	7	.	.	.	.	.	.	3	5	5	1	5	5	1	5	3	2	4	3	3	2	4	2	1
0	1	0	3	2	1	3	0	0	1	0	9	9	0	0	0	0	0	1	0	1	0	0	0	0	0	7	.	.	.	.	.	.	8	4	1	5	5	5	1	5	5	5	1	2	2	2	2	2	2
0	1	0	3	2	0	3	0	0	1	0	9	9	0	0	0	0	0	1	0	1	0	0	0	0	0	7	.	.	.	.	.	.	1	5	1	5	5	2	4	5	4	4	2	5	2	1	3	3	1
0	1	0	3	2	0	2	0	0	0	0	9	9	0	0	0	0	0	1	0	1	0	0	0	0	0	7	.	.	.	.	.	.	1	5	4	2	5	5	1	5	3	1	5	2	2	5	3	1	1
0	1	0	3	2	0	2	0	0	0	0	9	9	0	0	0	0	0	1	0	1	0	0	0	0	0	7	.	.	.	.	.	.	1	5	3	3	5	5	1	5	5	3	3	2	5	2	5	1	1
0	1	0	3	2	0	3	0	0	1	0	9	9	0	0	0	0	0	1	0	1	0	0	0	0	0	7	.	.	.	.	.	.	1	5	2	4	5	5	1	5	3	1	5	2	4	4	3	2	1
0	1	0	3	2	0	2	0	0	0	0	9	9	0	0	0	0	0	1	0	1	0	0	0	0	0	7	.	.	.	.	.	.	1	4	4	2	5	5	1	3	4	4	2	3	4	4	4	3	3
0	1	0	3	2	0	3	0	0	1	0	9	9	0	0	0	0	0	1	0	1	0	0	0	0	0	7	.	.	.	.	.	.	6	4	5	1	5	5	1	5	4	4	2	5	4	3	3	5	1
0	1	0	3	2	0	2	0	0	0	0	9	9	0	0	0	0	0	1	0	1	0	0	0	0	0	7	.	.	.	.	.	.	7	5	5	1	4	5	1	4	3	2	4	3	3	3	3	3	2
0	1	0	3	2	1	2	0	0	0	0	9	9	0	0	0	0	0	1	0	1	0	0	0	0	0	7	.	.	.	.	.	.	7	5	1	5	5	4	2	5	2	5	1	4	3	2	1	4	2
0	1	0	3	2	1	3	0	0	1	0	9	9	0	0	0	0	0	1	0	1	0	0	0	0	0	7	.	.	.	.	.	.	5	5	1	5	4	5	1	5	4	5	1	2	4	4	3	3	4
0	1	0	3	2	1	3	0	0	1	0	9	9	0	0	0	0	0	1	0	1	0	0	0	0	0	7	.	.	.	.	.	.	2	1	1	5	5	4	2	5	2	2	4	3	4	3	4	2	2
0	1	0	3	2	1	2	0	0	0	0	9	9	0	0	0	0	0	1	0	1	0	0	0	0	0	7	.	.	.	.	.	.	2	4	4	2	4	4	2	5	4	1	5	4	4	4	4	3	1
0	1	0	3	2	1	3	0	0	1	0	9	9	0	0	0	0	0	1	0	1	0	0	0	0	0	7	.	.	.	.	.	.	2	4	5	1	5	5	1	5	3	3	3	4	4	3	3	4	3
0	1	0	3	2	1	3	0	0	1	0	9	9	0	0	0	0	0	1	0	1	0	0	0	0	0	7	.	.	.	.	.	.	2	5	2	4	5	5	1	5	4	4	2	2	3	3	2	4	4
0	1	0	3	2	1	3	0	0	1	0	9	9	0	0	0	0	0	1	0	1	0	0	0	0	0	7	.	.	.	.	.	.	2	5	1	5	5	5	1	5	4	5	1	3	3	4	4	3	2
0	1	0	3	2	1	2	0	0	0	0	9	9	0	0	0	0	0	1	0	1	0	0	0	0	0	7	.	.	.	.	.	.	2	4	4	2	4	4	2	4	3	1	5	4	4	4	4	3	3
0	1	0	3	2	1	3	0	0	1	0	9	9	0	0	0	0	0	1	0	1	0	0	0	0	0	7	.	.	.	.	.	.	2	4	2	4	5	5	1	4	4	1	5	3	5	3	3	3	2
0	1	0	3	2	1	3	0	0	1	0	9	9	0	0	0	0	0	1	0	1	0	0	0	0	0	7	.	.	.	.	.	.	2	5	3	3	5	5	1	5	5	5	1	4	4	3	2	2	4
0	1	0	3	2	1	2	0	0	0	0	9	9	0	0	0	0	0	1	0	1	0	0	0	0	0	7	.	.	.	.	.	.	2	5	5	1	5	5	1	5	3	3	3	1	4	3	1	3	4
0	1	0	3	2	1	2	0	0	0	0	9	9	0	0	0	0	0	1	0	1	0	0	0	0	0	7	.	.	.	.	.	.	2	5	4	2	5	5	1	5	4	5	1	2	2	4	3	4	2
0	1	0	3	2	1	3	0	0	1	0	9	9	0	0	0	0	0	1	0	1	0	0	0	0	0	7	.	.	.	.	.	.	2	4	3	3	4	5	1	3	3	3	3	3	3	3	3	3	3
0	1	0	3	2	0	2	0	0	0	0	9	9	0	0	0	0	0	1	0	1	0	0	0	0	0	7	.	.	.	.	.	.	4	3	3	3	2	4	2	4	3	3	3	3	4	3	4	3	2
0	1	0	3	2	0	3	0	0	1	0	9	9	0	0	0	0	0	1	0	1	0	0	0	0	0	7	.	.	.	.	.	.	4	5	3	3	5	5	1	4	4	2	4	3	4	3	3	3	1
0	1	0	3	2	1	3	0	0	1	0	9	9	0	0	0	0	0	1	0	1	0	0	0	0	0	7	.	.	.	.	.	.	2	5	3	3	5	5	1	5	4	4	2	2	2	1	1	2	3
0	1	0	3	2	0	2	0	0	0	0	9	9	0	0	0	0	0	1	0	1	0	0	0	0	0	7	.	.	.	.	.	.	13	5	5	1	5	4	2	5	5	1	5	3	4	3	4	2	1
0	1	0	3	2	0	3	0	0	1	0	9	9	0	0	0	0	0	1	0	1	0	0	0	0	0	7	.	.	.	.	.	.	13	3	4	2	4	5	1	4	3	5	1	4	3	4	4	4	5
0	1	0	3	2	0	3	0	0	1	0	9	9	0	0	0	0	0	1	0	1	0	0	0	0	0	7	.	.	.	.	.	.	13	3	5	1	4	4	2	5	4	4	2	3	4	3	3	3	3
0	1	0	3	2	0	2	0	0	0	0	9	9	0	0	0	0	0	1	0	1	0	0	0	0	0	7	.	.	.	.	.	.	13	4	4	2	4	5	1	5	2	4	2	3	2	2	2	2	3
0	1	0	3	2	0	3	0	0	1	0	9	9	0	0	0	0	0	1	0	1	0	0	0	0	0	7	.	.	.	.	.	.	13	5	4	2	5	5	1	5	5	4	2	4	4	3	2	4	4
0	1	0	3	2	0	3	0	0	1	0	9	9	0	0	0	0	0	1	0	1	0	0	0	0	0	7	.	.	.	.	.	.	13	5	3	3	4	5	1	5	4	4	2	1	4	2	3	1	2
0	1	0	3	2	0	2	0	0	0	0	9	9	0	0	0	0	0	1	0	1	0	0	0	0	0	7	.	.	.	.	.	.	13	0	4	2	4	4	2	4	4	4	2	3	4	3	3	4	4
0	1	0	3	2	1	3	0	0	1	0	9	9	0	0	0	0	0	1	0	1	0	0	0	0	0	7	.	.	.	.	.	.	13	5	2	4	5	5	1	5	4	4	2	3	3	3	2	3	4
0	1	0	3	2	0	2	0	0	0	0	9	9	0	0	0	0	0	1	0	1	0	0	0	0	0	7	.	.	.	.	.	.	13	4	4	2	3	4	2	4	4	2	4	3	3	3	3	3	4
0	1	0	3	2	0	3	0	0	1	0	9	9	0	0	0	0	0	1	0	1	0	0	0	0	0	7	.	.	.	.	.	.	6	3	5	1	4	5	1	5	1	5	1	4	3	2	2	3	2
0	1	0	3	2	1	3	0	0	1	0	9	9	0	0	0	0	0	1	0	1	0	0	0	0	0	7	.	.	.	.	.	.	5	5	2	4	5	4	2	5	4	5	1	3	2	2	2	3	4
0	1	0	3	2	0	3	0	0	1	0	9	9	0	0	0	0	0	1	0	1	0	0	0	0	0	7	.	.	.	.	.	.	6	5	5	1	5	5	1	5	0	5	1	3	3	3	2	3	4
0	1	0	3	2	1	3	0	0	1	0	9	9	0	0	0	0	0	1	0	1	0	0	0	0	0	7	.	.	.	.	.	.	6	5	3	3	5	5	1	5	4	5	1	4	4	4	1	4	2
0	1	0	3	2	0	3	0	0	1	0	9	9	0	0	0	0	0	1	0	1	0	0	0	0	0	7	.	.	.	.	.	.	6	5	5	1	5	4	2	5	5	1	5	3	4	3	4	2	1
0	1	0	3	2	1	3	0	0	1	0	9	9	0	0	0	0	0	1	0	1	0	0	0	0	0	7	.	.	.	.	.	.	6	5	2	4	5	4	2	5	4	5	1	3	2	2	2	3	4
0	1	0	3	2	1	2	0	0	0	0	9	9	0	0	0	0	0	1	0	1	0	0	0	0	0	7	.	.	.	.	.	.	6	5	3	3	5	5	1	5	3	1	5	5	5	4	1	1	1
0	1	0	3	2	0	2	0	0	0	0	9	9	0	0	0	0	0	1	0	1	0	0	0	0	0	7	.	.	.	.	.	.	6	5	5	1	5	5	1	5	5	5	1	3	3	3	3	3	3
0	1	0	3	2	1	3	0	0	1	0	9	9	0	0	0	0	0	1	0	1	0	0	0	0	0	7	.	.	.	.	.	.	6	5	5	1	5	5	1	5	5	0	0	1	4	3	4	2	1
0	1	0	3	2	1	3	0	0	1	0	9	9	0	0	0	0	0	1	0	1	0	0	0	0	0	7	.	.	.	.	.	.	6	5	5	1	5	5	1	4	5	3	3	1	4	3	4	2	1
0	1	0	3	2	0	3	0	0	1	0	9	9	0	0	0	0	0	1	0	1	0	0	0	0	0	7	.	.	.	.	.	.	6	5	3	3	5	5	1	5	5	3	3	2	5	2	5	1	3
0	1	0	3	2	0	3	0	0	1	0	9	9	0	0	0	0	0	1	0	1	0	0	0	0	0	7	.	.	.	.	.	.	6	5	3	3	5	5	1	2	4	5	1	3	2	2	2	2	4
0	1	0	3	2	1	3	0	0	1	0	9	9	0	0	0	0	0	1	0	1	0	0	0	0	0	7	.	.	.	.	.	.	6	5	5	1	5	5	1	5	5	5	1	5	4	4	3	4	5
0	1	0	3	2	0	2	0	0	0	0	9	9	0	0	0	0	0	1	0	1	0	0	0	0	0	7	.	.	.	.	.	.	6	2	3	3	3	4	2	3	3	4	2	3	5	5	5	5	5
0	1	0	3	2	1	3	0	0	1	0	9	9	0	0	0	0	0	1	0	1	0	0	0	0	0	7	.	.	.	.	.	.	6	4	3	3	4	4	2	5	4	4	2	3	3	2	3	3	3
0	1	0	3	2	0	2	0	0	0	0	9	9	0	0	0	0	0	1	0	1	0	0	0	0	0	7	.	.	.	.	.	.	6	5	3	3	4	4	2	5	4	2	4	3	4	3	3	2	2
0	1	0	3	2	0	3	0	0	1	0	9	9	0	0	0	0	0	1	0	1	0	0	0	0	0	7	.	.	.	.	.	.	6	5	3	3	5	5	1	5	3	3	3	4	5	1	4	3	3
0	1	0	3	2	1	2	0	0	0	0	9	9	0	0	0	0	0	1	0	1	0	0	0	0	0	7	.	.	.	.	.	.	6	5	3	3	4	5	1	4	4	4	2	3	3	3	4	3	2
0	1	0	3	2	0	1	0	1	0	0	9	9	0	0	0	0	0	1	0	1	0	0	0	0	0	7	.	.	.	.	.	.	6	4	2	4	4	5	1	5	3	5	1	4	3	3	3	5	3
0	1	0	3	2	0	2	0	0	0	0	9	9	0	0	0	0	0	1	0	1	0	0	0	0	0	7	.	.	.	.	.	.	6	5	4	2	0	5	1	5	3	1	5	3	4	3	4	1	2
0	1	0	3	2	1	3	0	0	1	0	9	9	0	0	0	0	0	1	0	1	0	0	0	0	0	7	.	.	.	.	.	.	6	5	2	4	5	4	2	5	5	5	1	2	2	4	1	4	2
0	1	0	3	2	1	3	0	0	1	0	9	9	0	0	0	0	0	1	0	1	0	0	0	0	0	7	.	.	.	.	.	.	6	5	3	3	5	4	2	5	3	2	4	2	2	2	1	3	3
0	1	0	3	2	0	2	0	0	0	0	9	9	0	0	0	0	0	1	0	1	0	0	0	0	0	7	.	.	.	.	.	.	6	5	1	5	5	5	1	5	5	5	1	5	5	5	3	3	2
0	1	0	3	2	0	2	0	0	0	0	9	9	0	0	0	0	0	1	0	1	0	0	0	0	0	7	.	.	.	.	.	.	6	4	3	3	4	5	1	4	3	2	4	3	2	2	2	3	4
0	1	0	3	2	0	2	0	0	0	0	9	9	0	0	0	0	0	1	0	1	0	0	0	0	0	7	.	.	.	.	.	.	6	0	5	1	5	5	1	5	0	5	1	5	5	5	1	5	5
0	1	0	3	2	1	2	0	0	0	0	9	9	0	0	0	0	0	1	0	1	0	0	0	0	0	7	.	.	.	.	.	.	5	0	2	4	5	5	1	5	4	5	1	3	3	2	2	3	5
0	1	0	3	2	1	3	0	0	1	0	9	9	0	0	0	0	0	1	0	1	0	0	0	0	0	7	.	.	.	.	.	.	6	5	5	1	5	4	2	5	3	1	5	1	5	3	4	3	1
0	1	0	3	2	0	2	0	0	0	0	9	9	0	0	0	0	0	1	0	1	0	0	0	0	0	7	.	.	.	.	.	.	12	0	0	0	0	0	0	0	0	0	0	0	0	0	0	0	0
0	1	0	3	2	0	3	0	0	1	0	9	9	0	0	0	0	0	1	0	1	0	0	0	0	0	7	.	.	.	.	.	.	12	4	5	1	4	4	2	5	0	4	2	3	4	3	3	3	2
0	1	0	3	2	1	3	0	0	1	0	9	9	0	0	0	0	0	1	0	1	0	0	0	0	0	7	.	.	.	.	.	.	7	4	2	4	4	4	2	5	4	4	2	2	3	4	4	3	2
0	1	0	3	2	0	3	0	0	1	0	9	9	0	0	0	0	0	1	0	1	0	0	0	0	0	7	.	.	.	.	.	.	6	0	4	2	4	5	1	4	3	3	3	3	2	2	2	2	2
0	1	0	3	2	1	2	0	0	0	0	9	9	0	0	0	0	0	1	0	1	0	0	0	0	0	7	.	.	.	.	.	.	10	5	5	1	5	5	1	5	5	1	5	5	5	3	3	5	1
0	1	0	3	2	1	2	0	0	0	0	9	9	0	0	0	0	0	1	0	1	0	0	0	0	0	7	.	.	.	.	.	.	6	5	2	4	5	4	2	5	5	5	1	2	2	5	1	5	5
0	1	0	3	2	1	2	0	0	0	0	9	9	0	0	0	0	0	1	0	1	0	0	0	0	0	7	.	.	.	.	.	.	6	5	3	3	5	5	1	5	5	5	1	2	2	1	3	2	3
0	1	0	3	2	1	2	0	0	0	0	9	9	0	0	0	0	0	1	0	1	0	0	0	0	0	7	.	.	.	.	.	.	6	4	3	3	5	4	2	4	2	5	1	2	3	2	3	5	1
0	1	0	3	2	0	2	0	0	0	0	9	9	0	0	0	0	0	1	0	1	0	0	0	0	0	7	.	.	.	.	.	.	1	0	0	0	0	0	0	0	0	0	0	0	0	0	0	0	0
0	1	0	3	2	0	3	0	0	1	0	9	9	0	0	0	0	0	1	0	1	0	0	0	0	0	7	.	.	.	.	.	.	1	5	1	5	1	2	4	1	2	2	4	1	2	3	1	0	1
0	1	0	3	2	0	2	0	0	0	0	9	9	0	0	0	0	0	1	0	1	0	0	0	0	0	7	.	.	.	.	.	.	6	5	2	4	5	5	1	5	5	5	1	4	5	4	4	4	3
0	1	0	3	2	0	3	0	0	1	0	9	9	0	0	0	0	0	1	0	1	0	0	0	0	0	7	.	.	.	.	.	.	1	5	1	5	5	5	1	5	5	1	5	1	2	1	1	1	1
0	1	0	3	2	0	2	0	0	0	0	9	9	0	0	0	0	0	1	0	1	0	0	0	0	0	7	.	.	.	.	.	.	1	4	4	2	5	5	1	4	3	2	4	3	4	4	4	3	2
0	1	0	3	2	0	2	0	0	0	0	9	9	0	0	0	0	0	1	0	1	0	0	0	0	0	7	.	.	.	.	.	.	6	5	3	3	5	5	1	5	0	5	1	3	3	4	3	4	4
0	1	0	3	2	1	3	0	0	1	0	9	9	0	0	0	0	0	1	0	1	0	0	0	0	0	7	.	.	.	.	.	.	2	4	3	3	4	5	1	5	0	1	5	3	2	3	3	2	1
0	1	0	3	2	1	3	0	0	1	0	9	9	0	0	0	0	0	1	0	1	0	0	0	0	0	7	.	.	.	.	.	.	6	5	5	1	4	5	1	4	2	1	5	2	3	2	3	2	2
0	1	0	3	2	0	3	0	0	1	0	9	9	0	0	0	0	0	1	0	1	0	0	0	0	0	7	.	.	.	.	.	.	1	5	2	4	5	5	1	4	4	1	5	3	4	2	4	3	1
0	1	0	3	2	0	2	0	0	0	0	9	9	0	0	0	0	0	1	0	1	0	0	0	0	0	7	.	.	.	.	.	.	1	5	3	3	5	5	1	5	5	1	5	3	1	2	4	1	1
0	1	0	3	2	0	3	0	0	1	0	9	9	0	0	0	0	0	1	0	1	0	0	0	0	0	7	.	.	.	.	.	.	1	4	4	2	4	5	1	5	4	5	1	4	3	1	1	1	1
0	1	0	3	2	0	2	0	0	0	0	9	9	0	0	0	0	0	1	0	1	0	0	0	0	0	7	.	.	.	.	.	.	1	5	2	4	5	5	1	5	3	4	2	3	3	2	2	3	3
0	1	0	3	2	1	3	0	0	1	0	9	9	0	0	0	0	0	1	0	1	0	0	0	0	0	7	.	.	.	.	.	.	1	5	1	5	5	5	1	5	5	5	1	4	3	3	4	3	4
0	1	0	3	2	1	3	0	0	1	0	9	9	0	0	0	0	0	1	0	1	0	0	0	0	0	7	.	.	.	.	.	.	1	4	5	1	5	5	1	5	3	1	5	3	2	3	3	3	1
0	1	0	3	2	0	2	0	0	0	0	9	9	0	0	0	0	0	1	0	1	0	0	0	0	0	7	.	.	.	.	.	.	1	5	2	4	5	5	1	5	0	3	3	4	3	4	3	2	4
0	1	0	3	2	1	3	0	0	1	0	9	9	0	0	0	0	0	1	0	1	0	0	0	0	0	7	.	.	.	.	.	.	2	5	3	3	5	4	2	5	4	4	2	3	3	3	3	2	2
0	1	0	3	2	1	2	0	0	0	0	9	9	0	0	0	0	0	1	0	1	0	0	0	0	0	7	.	.	.	.	.	.	7	5	2	4	5	4	2	4	5	5	1	3	3	4	3	3	4
0	1	0	3	2	0	3	0	0	1	0	9	9	0	0	0	0	0	1	0	1	0	0	0	0	0	7	.	.	.	.	.	.	2	5	4	2	5	5	1	5	4	3	3	3	4	4	3	3	2
0	1	0	3	2	1	3	0	0	1	0	9	9	0	0	0	0	0	1	0	1	0	0	0	0	0	7	.	.	.	.	.	.	2	5	3	3	4	4	2	5	4	4	2	3	3	4	2	3	4
0	1	0	3	2	1	2	0	0	0	0	9	9	0	0	0	0	0	1	0	1	0	0	0	0	0	7	.	.	.	.	.	.	2	5	2	4	5	5	1	5	3	4	2	3	3	3	2	3	3
0	1	0	3	2	1	2	0	0	0	0	9	9	0	0	0	0	0	1	0	1	0	0	0	0	0	7	.	.	.	.	.	.	2	4	2	4	5	4	2	5	0	3	3	2	4	2	4	2	3
0	1	0	3	2	1	2	0	0	0	0	9	9	0	0	0	0	0	1	0	1	0	0	0	0	0	7	.	.	.	.	.	.	2	5	3	3	5	5	1	3	4	2	4	4	5	4	3	0	2
0	1	0	3	2	1	2	0	0	0	0	9	9	0	0	0	0	0	1	0	1	0	0	0	0	0	7	.	.	.	.	.	.	3	4	3	3	4	5	1	5	3	3	3	3	4	2	3	1	2
0	1	0	3	2	0	3	0	0	1	0	9	9	0	0	0	0	0	1	0	1	0	0	0	0	0	7	.	.	.	.	.	.	13	4	2	4	4	5	1	4	4	2	4	2	2	4	4	0	3
0	1	0	3	2	0	3	0	0	1	0	9	9	0	0	0	0	0	1	0	1	0	0	0	0	0	7	.	.	.	.	.	.	1	5	1	5	5	4	2	5	3	5	1	3	1	1	1	3	2
0	1	0	3	2	0	3	0	0	1	0	9	9	0	0	0	0	0	1	0	1	0	0	0	0	0	7	.	.	.	.	.	.	13	5	4	2	5	5	1	5	4	3	3	4	4	4	5	3	2
0	1	0	3	2	0	3	0	0	1	0	9	9	0	0	0	0	0	1	0	1	0	0	0	0	0	7	.	.	.	.	.	.	1	0	5	1	5	5	1	5	5	5	1	5	5	5	5	5	5
0	1	0	3	2	0	2	0	0	0	0	9	9	0	0	0	0	0	1	0	1	0	0	0	0	0	7	.	.	.	.	.	.	1	5	4	2	5	3	3	5	5	5	1	4	3	4	3	3	4
0	1	0	3	2	0	3	0	0	1	0	9	9	0	0	0	0	0	1	0	1	0	0	0	0	0	7	.	.	.	.	.	.	1	5	2	4	2	5	1	4	3	1	5	1	1	1	4	1	1
0	1	0	3	2	1	2	0	0	0	0	9	9	0	0	0	0	0	1	0	1	0	0	0	0	0	7	.	.	.	.	.	.	3	5	3	3	4	4	2	4	3	4	2	3	3	3	3	3	3
0	1	0	3	2	0	2	0	0	0	0	9	9	0	0	0	0	0	1	0	1	0	0	0	0	0	7	.	.	.	.	.	.	1	5	1	5	5	5	1	5	4	5	1	5	4	2	2	5	5
0	1	0	3	2	0	2	0	0	0	0	9	9	0	0	0	0	0	1	0	1	0	0	0	0	0	7	.	.	.	.	.	.	1	5	1	5	5	5	1	5	0	1	5	5	5	1	5	1	1
0	1	0	3	2	0	2	0	0	0	0	9	9	0	0	0	0	0	1	0	1	0	0	0	0	0	7	.	.	.	.	.	.	1	3	0	0	0	5	1	5	5	5	1	5	5	5	5	5	5
0	1	0	3	2	1	2	0	0	0	0	9	9	0	0	0	0	0	1	0	1	0	0	0	0	0	7	.	.	.	.	.	.	6	4	3	3	5	5	1	5	0	1	5	3	1	4	3	2	1
0	1	0	3	2	1	3	0	0	1	0	9	9	0	0	0	0	0	1	0	1	0	0	0	0	0	7	.	.	.	.	.	.	6	5	5	1	5	5	1	5	3	3	3	4	2	2	2	2	3
0	1	0	3	2	0	3	0	0	1	0	9	9	0	0	0	0	0	1	0	1	0	0	0	0	0	7	.	.	.	.	.	.	6	5	4	2	5	5	1	5	5	0	0	3	3	3	3	3	3
0	1	0	3	2	1	2	0	0	0	0	9	9	0	0	0	0	0	1	0	1	0	0	0	0	0	7	.	.	.	.	.	.	13	5	3	3	5	5	1	5	5	5	1	5	5	5	1	5	4
0	1	0	3	2	1	2	0	0	0	0	9	9	0	0	0	0	0	1	0	1	0	0	0	0	0	7	.	.	.	.	.	.	6	5	1	5	5	4	2	5	3	1	5	2	1	2	1	1	3
0	1	0	3	2	1	3	0	0	1	0	9	9	0	0	0	0	0	1	0	1	0	0	0	0	0	7	.	.	.	.	.	.	2	5	3	3	5	5	1	5	3	5	1	5	3	2	1	1	2
0	1	0	3	2	1	2	0	0	0	0	9	9	0	0	0	0	0	1	0	1	0	0	0	0	0	7	.	.	.	.	.	.	8	5	5	1	5	5	1	5	3	5	1	1	1	3	3	4	2
0	1	0	3	2	1	3	0	0	1	0	9	9	0	0	0	0	0	1	0	1	0	0	0	0	0	7	.	.	.	.	.	.	8	5	3	3	5	5	1	5	5	3	3	3	5	3	3	1	3
0	1	0	3	2	1	3	0	0	1	0	9	9	0	0	0	0	0	1	0	1	0	0	0	0	0	7	.	.	.	.	.	.	99	5	2	4	5	5	1	5	5	5	1	4	3	2	3	2	3
0	1	0	3	2	1	3	0	0	1	0	9	9	0	0	0	0	0	1	0	1	0	0	0	0	0	7	.	.	.	.	.	.	1	4	3	3	5	4	2	5	4	5	1	3	3	3	3	3	3
0	1	0	3	2	1	3	0	0	1	0	9	9	0	0	0	0	0	1	0	1	0	0	0	0	0	7	.	.	.	.	.	.	1	5	3	3	5	4	2	5	4	5	1	3	3	3	3	3	3
0	1	0	3	2	0	3	0	0	1	0	9	9	0	0	0	0	0	1	0	1	0	0	0	0	0	7	.	.	.	.	.	.	1	4	5	1	4	4	2	4	3	5	1	3	3	3	3	3	3
0	1	0	3	2	1	3	0	0	1	0	9	9	0	0	0	0	0	1	0	1	0	0	0	0	0	7	.	.	.	.	.	.	1	0	5	1	5	5	1	5	5	5	1	5	5	3	3	5	5
0	1	0	3	2	0	3	0	0	1	0	9	9	0	0	0	0	0	1	0	1	0	0	0	0	0	7	.	.	.	.	.	.	1	5	2	4	5	5	1	5	3	3	3	1	1	3	3	1	1
0	1	0	3	2	0	4	0	0	0	1	9	9	0	0	0	0	0	1	0	1	0	0	0	0	0	7	.	.	.	.	.	.	1	4	4	2	5	3	3	5	3	5	1	3	3	2	2	3	5
0	1	0	3	2	0	3	0	0	1	0	9	9	0	0	0	0	0	1	0	1	0	0	0	0	0	7	.	.	.	.	.	.	1	4	2	4	5	5	1	5	0	3	3	3	5	4	4	3	1
0	1	0	3	2	1	3	0	0	1	0	9	9	0	0	0	0	0	1	0	1	0	0	0	0	0	7	.	.	.	.	.	.	3	5	3	3	5	5	1	5	4	5	1	4	5	3	3	4	4
0	1	0	3	2	0	3	0	0	1	0	9	9	0	0	0	0	0	1	0	1	0	0	0	0	0	7	.	.	.	.	.	.	2	0	0	0	0	0	0	0	0	0	0	0	0	0	0	0	0
0	1	0	3	2	1	2	0	0	0	0	9	9	0	0	0	0	0	1	0	1	0	0	0	0	0	7	.	.	.	.	.	.	3	5	3	3	4	5	1	5	5	3	3	3	3	4	4	3	2
0	1	0	3	2	0	3	0	0	1	0	9	9	0	0	0	0	0	1	0	1	0	0	0	0	0	7	.	.	.	.	.	.	6	5	4	2	3	4	2	3	3	3	3	4	4	3	3	3	3
0	1	0	3	2	0	3	0	0	1	0	9	9	0	0	0	0	0	1	0	1	0	0	0	0	0	7	.	.	.	.	.	.	6	0	5	1	5	2	4	5	5	3	3	3	3	3	3	3	2
0	1	0	3	2	0	3	0	0	1	0	9	9	0	0	0	0	0	1	0	1	0	0	0	0	0	7	.	.	.	.	.	.	3	5	3	3	4	3	3	4	3	3	3	4	4	3	3	3	3
0	1	0	3	2	1	3	0	0	1	0	9	9	0	0	0	0	0	1	0	1	0	0	0	0	0	7	.	.	.	.	.	.	3	4	5	1	4	5	1	5	3	1	5	3	1	3	4	1	2
0	1	0	3	2	0	2	0	0	0	0	9	9	0	0	0	0	0	1	0	1	0	0	0	0	0	7	.	.	.	.	.	.	99	5	3	3	4	5	1	5	0	5	1	3	2	4	1	5	1
0	1	0	3	2	0	3	0	0	1	0	9	9	0	0	0	0	0	1	0	1	0	0	0	0	0	7	.	.	.	.	.	.	1	0	5	1	5	5	1	5	3	3	3	3	3	3	3	3	3
0	1	0	3	2	0	3	0	0	1	0	9	9	0	0	0	0	0	1	0	1	0	0	0	0	0	7	.	.	.	.	.	.	12	5	4	2	5	5	1	5	3	1	5	3	4	3	4	1	2
0	1	0	3	2	1	3	0	0	1	0	9	9	0	0	0	0	0	1	0	1	0	0	0	0	0	7	.	.	.	.	.	.	6	5	1	5	5	3	3	5	3	2	4	3	5	3	4	3	3
0	1	0	3	2	0	3	0	0	1	0	9	9	0	0	0	0	0	1	0	1	0	0	0	0	0	7	.	.	.	.	.	.	1	5	3	3	5	5	1	5	5	5	1	5	5	5	5	1	1
0	1	0	3	2	1	2	0	0	0	0	9	9	0	0	0	0	0	1	0	1	0	0	0	0	0	7	.	.	.	.	.	.	10	5	2	4	5	5	1	5	4	5	1	2	2	4	3	4	2
0	1	0	3	2	1	3	0	0	1	0	9	9	0	0	0	0	0	1	0	1	0	0	0	0	0	7	.	.	.	.	.	.	10	5	1	5	4	5	1	1	0	1	5	2	4	4	3	3	3
0	1	0	3	2	0	2	0	0	0	0	9	9	0	0	0	0	0	1	0	1	0	0	0	0	0	7	.	.	.	.	.	.	7	5	2	4	4	5	1	5	5	2	4	5	3	1	1	5	4
0	1	0	3	2	1	2	0	0	0	0	9	9	0	0	0	0	0	1	0	1	0	0	0	0	0	7	.	.	.	.	.	.	7	3	1	5	0	3	3	0	2	1	5	3	2	4	5	3	2
0	1	0	3	2	1	2	0	0	0	0	9	9	0	0	0	0	0	1	0	1	0	0	0	0	0	7	.	.	.	.	.	.	7	5	3	3	5	4	2	4	3	1	5	3	3	3	2	3	1
0	1	0	3	2	0	2	0	0	0	0	9	9	0	0	0	0	0	1	0	1	0	0	0	0	0	7	.	.	.	.	.	.	6	5	3	3	5	4	2	5	3	3	3	3	2	3	3	2	3
0	1	0	3	2	0	3	0	0	1	0	9	9	0	0	0	0	0	1	0	1	0	0	0	0	0	7	.	.	.	.	.	.	6	5	1	5	5	5	1	5	5	5	1	5	4	4	4	5	5
0	1	0	3	2	1	3	0	0	1	0	9	9	0	0	0	0	0	1	0	1	0	0	0	0	0	7	.	.	.	.	.	.	6	5	3	3	5	5	1	5	4	1	5	1	1	1	3	3	2
0	1	0	3	2	0	3	0	0	1	0	9	9	0	0	0	0	0	1	0	1	0	0	0	0	0	7	.	.	.	.	.	.	6	5	4	2	5	3	3	5	5	5	1	3	3	4	3	3	4
0	1	0	3	2	1	2	0	0	0	0	9	9	0	0	0	0	0	1	0	1	0	0	0	0	0	7	.	.	.	.	.	.	3	5	4	2	5	5	1	5	0	4	2	3	3	2	1	2	1
0	1	0	3	2	0	3	0	0	1	0	9	9	0	0	0	0	0	1	0	1	0	0	0	0	0	7	.	.	.	.	.	.	5	5	1	5	5	4	2	5	4	5	1	5	4	2	2	5	5
0	1	0	3	2	0	2	0	0	0	0	9	9	0	0	0	0	0	1	0	1	0	0	0	0	0	7	.	.	.	.	.	.	5	5	3	3	5	5	1	5	4	5	1	3	2	2	2	3	4
0	1	0	3	2	1	3	0	0	1	0	9	9	0	0	0	0	0	1	0	1	0	0	0	0	0	7	.	.	.	.	.	.	10	5	3	3	5	4	2	5	1	1	5	3	4	3	3	2	1
0	1	0	3	2	1	3	0	0	1	0	9	9	0	0	0	0	0	1	0	1	0	0	0	0	0	7	.	.	.	.	.	.	10	5	5	1	5	5	1	5	0	2	4	2	2	3	4	2	2
0	1	0	3	2	1	3	0	0	1	0	9	9	0	0	0	0	0	1	0	1	0	0	0	0	0	7	.	.	.	.	.	.	10	5	2	4	5	5	1	5	4	5	1	2	3	3	2	4	4
0	1	0	3	2	1	2	0	0	0	0	9	9	0	0	0	0	0	1	0	1	0	0	0	0	0	7	.	.	.	.	.	.	10	5	1	5	4	5	1	5	0	1	5	2	4	4	3	3	3
0	1	0	3	2	1	2	0	0	0	0	9	9	0	0	0	0	0	1	0	1	0	0	0	0	0	7	.	.	.	.	.	.	10	5	5	1	5	5	1	5	0	5	1	5	3	4	4	2	4
0	1	0	3	2	0	3	0	0	1	0	9	9	0	0	0	0	0	1	0	1	0	0	0	0	0	7	.	.	.	.	.	.	10	4	5	1	5	5	1	4	4	5	1	1	2	2	3	4	2
0	1	0	3	2	1	3	0	0	1	0	9	9	0	0	0	0	0	1	0	1	0	0	0	0	0	7	.	.	.	.	.	.	10	4	3	3	5	5	1	5	3	4	2	4	4	4	3	4	3
0	1	0	3	2	1	2	0	0	0	0	9	9	0	0	0	0	0	1	0	1	0	0	0	0	0	7	.	.	.	.	.	.	2	5	3	3	5	5	1	5	4	4	2	3	4	5	2	3	2
0	1	0	3	2	0	3	0	0	1	0	9	9	0	0	0	0	0	1	0	1	0	0	0	0	0	7	.	.	.	.	.	.	2	4	3	3	5	5	1	4	4	3	3	2	4	3	4	2	2
0	1	0	3	2	1	2	0	0	0	0	9	9	0	0	0	0	0	1	0	1	0	0	0	0	0	7	.	.	.	.	.	.	2	5	3	3	5	5	1	5	4	1	5	2	1	3	4	1	1
0	1	0	3	2	1	3	0	0	1	0	9	9	0	0	0	0	0	1	0	1	0	0	0	0	0	7	.	.	.	.	.	.	2	5	2	4	5	5	1	5	4	5	1	3	2	2	3	4	5
0	1	0	3	2	1	3	0	0	1	0	9	9	0	0	0	0	0	1	0	1	0	0	0	0	0	7	.	.	.	.	.	.	2	0	5	1	5	5	1	5	5	1	5	3	4	4	4	3	2
0	1	0	3	2	1	3	0	0	1	0	9	9	0	0	0	0	0	1	0	1	0	0	0	0	0	7	.	.	.	.	.	.	2	0	5	1	3	5	1	5	5	3	3	1	3	5	4	3	4
0	1	0	3	2	0	3	0	0	1	0	9	9	0	0	0	0	0	1	0	1	0	0	0	0	0	7	.	.	.	.	.	.	2	4	3	3	4	5	1	5	4	2	4	1	3	2	3	2	4
0	1	0	3	2	1	3	0	0	1	0	9	9	0	0	0	0	0	1	0	1	0	0	0	0	0	7	.	.	.	.	.	.	2	4	2	4	5	5	1	5	4	2	4	1	5	5	0	2	3
0	1	0	3	2	1	2	0	0	0	0	9	9	0	0	0	0	0	1	0	1	0	0	0	0	0	7	.	.	.	.	.	.	2	5	3	3	5	4	2	5	4	4	2	3	4	4	2	3	3
0	1	0	3	2	0	2	0	0	0	0	9	9	0	0	0	0	0	1	0	1	0	0	0	0	0	7	.	.	.	.	.	.	2	5	4	2	4	4	2	5	4	4	2	3	3	2	2	3	2
0	1	0	3	2	1	3	0	0	1	0	9	9	0	0	0	0	0	1	0	1	0	0	0	0	0	7	.	.	.	.	.	.	2	5	3	3	5	5	1	5	5	2	4	2	1	2	3	2	3
0	1	0	3	2	1	3	0	0	1	0	9	9	0	0	0	0	0	1	0	1	0	0	0	0	0	7	.	.	.	.	.	.	2	5	5	1	5	5	1	5	5	1	5	3	1	1	3	3	1
0	1	0	3	2	0	3	0	0	1	0	9	9	0	0	0	0	0	1	0	1	0	0	0	0	0	7	.	.	.	.	.	.	2	5	5	1	5	5	1	4	5	1	5	2	4	2	2	2	3
0	1	0	3	2	1	2	0	0	0	0	9	9	0	0	0	0	0	1	0	1	0	0	0	0	0	7	.	.	.	.	.	.	2	5	4	2	5	5	1	5	3	1	5	2	3	2	3	3	3
0	1	0	3	2	1	2	0	0	0	0	9	9	0	0	0	0	0	1	0	1	0	0	0	0	0	7	.	.	.	.	.	.	2	0	3	3	3	4	2	5	4	1	5	2	2	4	4	5	4
0	1	0	3	2	0	3	0	0	1	0	9	9	0	0	0	0	0	1	0	1	0	0	0	0	0	7	.	.	.	.	.	.	2	5	5	1	5	5	1	5	5	1	5	1	3	3	2	1	5
0	1	0	3	2	1	3	0	0	1	0	9	9	0	0	0	0	0	1	0	1	0	0	0	0	0	7	.	.	.	.	.	.	2	5	5	1	5	5	1	5	4	3	3	3	3	4	2	3	2
0	1	0	3	2	1	2	0	0	0	0	9	9	0	0	0	0	0	1	0	1	0	0	0	0	0	7	.	.	.	.	.	.	2	4	2	4	4	3	3	5	3	3	3	3	3	3	4	1	2
0	1	0	3	2	0	3	0	0	1	0	9	9	0	0	0	0	0	1	0	1	0	0	0	0	0	7	.	.	.	.	.	.	2	5	2	4	5	3	3	5	3	4	2	3	3	3	3	3	3
0	1	0	3	2	99	3	0	0	1	0	9	9	0	0	0	0	0	1	0	1	0	0	0	0	0	7	.	.	.	.	.	.	2	0	5	1	5	5	1	5	0	3	3	3	5	2	2	2	2
0	1	0	3	2	1	2	0	0	0	0	9	9	0	0	0	0	0	1	0	1	0	0	0	0	0	7	.	.	.	.	.	.	2	5	4	2	5	5	1	5	2	4	2	3	3	4	3	4	3
0	1	0	3	2	1	2	0	0	0	0	9	9	0	0	0	0	0	1	0	1	0	0	0	0	0	7	.	.	.	.	.	.	2	5	1	5	5	1	5	5	3	5	1	2	3	4	3	2	3
0	1	0	3	2	1	3	0	0	1	0	9	9	0	0	0	0	0	1	0	1	0	0	0	0	0	7	.	.	.	.	.	.	2	5	1	5	5	4	2	5	3	2	4	3	3	3	3	1	1
0	1	0	3	2	0	3	0	0	1	0	9	9	0	0	0	0	0	1	0	1	0	0	0	0	0	7	.	.	.	.	.	.	2	5	5	1	5	5	1	5	5	2	4	3	5	2	2	2	2
0	1	0	3	2	1	2	0	0	0	0	9	9	0	0	0	0	0	1	0	1	0	0	0	0	0	7	.	.	.	.	.	.	2	4	2	4	4	4	2	4	2	4	2	2	2	2	2	4	4
0	1	0	3	2	1	2	0	0	0	0	9	9	0	0	0	0	0	1	0	1	0	0	0	0	0	7	.	.	.	.	.	.	2	5	4	2	5	5	1	5	4	3	3	3	4	4	3	4	4
0	1	0	3	2	1	4	0	0	0	1	9	9	0	0	0	0	0	1	0	1	0	0	0	0	0	7	.	.	.	.	.	.	2	5	3	3	5	4	2	5	5	3	3	3	4	3	3	3	1
0	1	0	3	2	0	3	0	0	1	0	9	9	0	0	0	0	0	1	0	1	0	0	0	0	0	7	.	.	.	.	.	.	2	5	2	4	5	5	1	5	3	1	5	3	4	3	4	2	2
0	1	0	3	2	1	3	0	0	1	0	9	9	0	0	0	0	0	1	0	1	0	0	0	0	0	7	.	.	.	.	.	.	2	4	3	3	4	4	2	4	4	1	5	4	4	3	4	2	1
0	1	0	3	2	0	2	0	0	0	0	9	9	0	0	0	0	0	1	0	1	0	0	0	0	0	7	.	.	.	.	.	.	2	5	2	4	5	5	1	5	5	1	5	4	5	4	0	3	4
0	1	0	3	2	1	3	0	0	1	0	9	9	0	0	0	0	0	1	0	1	0	0	0	0	0	7	.	.	.	.	.	.	2	5	4	2	5	5	1	5	1	3	3	3	4	3	3	5	2
0	1	0	3	2	1	2	0	0	0	0	9	9	0	0	0	0	0	1	0	1	0	0	0	0	0	7	.	.	.	.	.	.	2	5	4	2	4	5	1	4	3	3	3	3	0	3	3	4	4
0	1	0	3	2	1	2	0	0	0	0	9	9	0	0	0	0	0	1	0	1	0	0	0	0	0	7	.	.	.	.	.	.	2	4	3	3	4	4	2	5	3	1	5	3	3	2	2	2	1
0	1	0	3	2	1	3	0	0	1	0	9	9	0	0	0	0	0	1	0	1	0	0	0	0	0	7	.	.	.	.	.	.	2	5	3	3	5	4	2	5	3	1	5	3	5	5	4	1	1
0	1	0	3	2	1	2	0	0	0	0	9	9	0	0	0	0	0	1	0	1	0	0	0	0	0	7	.	.	.	.	.	.	2	5	1	5	5	5	1	5	4	4	2	3	4	4	3	3	2
0	1	0	3	2	0	3	0	0	1	0	9	9	0	0	0	0	0	1	0	1	0	0	0	0	0	7	.	.	.	.	.	.	2	4	3	3	4	4	2	3	3	4	2	0	0	2	2	2	2
0	1	0	3	2	1	3	0	0	1	0	9	9	0	0	0	0	0	1	0	1	0	0	0	0	0	7	.	.	.	.	.	.	2	5	3	3	5	5	1	4	3	3	3	3	3	3	3	2	1
0	1	0	3	2	0	3	0	0	1	0	9	9	0	0	0	0	0	1	0	1	0	0	0	0	0	7	.	.	.	.	.	.	2	5	1	5	5	3	3	5	5	5	1	1	5	5	1	5	5
0	1	0	3	2	0	2	0	0	0	0	9	9	0	0	0	0	0	1	0	1	0	0	0	0	0	7	.	.	.	.	.	.	2	5	5	1	4	5	1	5	3	1	5	3	2	3	2	2	2
0	1	0	3	2	0	3	0	0	1	0	9	9	0	0	0	0	0	1	0	1	0	0	0	0	0	7	.	.	.	.	.	.	2	5	1	5	5	4	2	5	5	5	1	2	3	1	3	2	5
0	1	0	3	2	1	3	0	0	1	0	9	9	0	0	0	0	0	1	0	1	0	0	0	0	0	7	.	.	.	.	.	.	2	4	2	4	4	5	1	5	4	3	3	4	3	3	1	4	4
0	1	0	3	2	0	3	0	0	1	0	9	9	0	0	0	0	0	1	0	1	0	0	0	0	0	7	.	.	.	.	.	.	2	5	4	2	5	5	1	5	5	5	1	4	4	3	2	4	4
0	1	0	3	2	1	3	0	0	1	0	9	9	0	0	0	0	0	1	0	1	0	0	0	0	0	7	.	.	.	.	.	.	2	5	3	3	5	5	1	5	5	5	1	4	4	3	2	4	4
0	1	0	3	2	1	2	0	0	0	0	9	9	0	0	0	0	0	1	0	1	0	0	0	0	0	7	.	.	.	.	.	.	2	5	3	3	5	5	1	5	3	4	2	3	3	2	3	3	3
0	1	0	3	2	1	3	0	0	1	0	9	9	0	0	0	0	0	1	0	1	0	0	0	0	0	7	.	.	.	.	.	.	2	5	3	3	5	5	1	5	5	5	1	3	5	2	2	4	4
0	1	0	3	2	0	2	0	0	0	0	9	9	0	0	0	0	0	1	0	1	0	0	0	0	0	7	.	.	.	.	.	.	2	5	2	4	4	5	1	4	4	1	5	2	4	2	4	3	1
0	1	0	3	2	1	2	0	0	0	0	9	9	0	0	0	0	0	1	0	1	0	0	0	0	0	7	.	.	.	.	.	.	2	5	5	1	5	5	1	5	3	4	2	2	3	4	3	3	4
0	1	0	3	2	1	3	0	0	1	0	9	9	0	0	0	0	0	1	0	1	0	0	0	0	0	7	.	.	.	.	.	.	2	0	4	2	4	5	1	5	4	5	1	4	5	2	2	3	4
0	1	0	3	2	1	2	0	0	0	0	9	9	0	0	0	0	0	1	0	1	0	0	0	0	0	7	.	.	.	.	.	.	2	5	4	2	4	5	1	5	0	0	0	0	5	3	0	0	0
0	1	0	3	2	1	3	0	0	1	0	9	9	0	0	0	0	0	1	0	1	0	0	0	0	0	7	.	.	.	.	.	.	2	4	3	3	4	5	1	4	2	1	5	3	4	4	3	3	4
0	1	0	3	2	1	1	0	1	0	0	9	9	0	0	0	0	0	1	0	1	0	0	0	0	0	7	.	.	.	.	.	.	2	5	3	3	4	5	1	5	4	3	3	3	3	3	3	2	2
0	1	0	3	2	1	3	0	0	1	0	9	9	0	0	0	0	0	1	0	1	0	0	0	0	0	7	.	.	.	.	.	.	2	5	3	3	5	4	2	5	3	3	3	3	5	3	2	2	2
0	1	0	3	2	99	3	0	0	1	0	9	9	0	0	0	0	0	1	0	1	0	0	0	0	0	7	.	.	.	.	.	.	2	5	2	4	5	5	1	5	5	5	1	2	2	2	2	2	2
0	1	0	3	2	1	2	0	0	0	0	9	9	0	0	0	0	0	1	0	1	0	0	0	0	0	7	.	.	.	.	.	.	2	5	1	5	5	5	1	5	5	5	1	4	4	3	3	3	4
0	1	0	3	2	0	2	0	0	0	0	9	9	0	0	0	0	0	1	0	1	0	0	0	0	0	7	.	.	.	.	.	.	2	0	5	1	3	5	1	4	2	5	1	5	5	4	2	3	5
0	1	0	3	2	0	3	0	0	1	0	9	9	0	0	0	0	0	1	0	1	0	0	0	0	0	7	.	.	.	.	.	.	7	4	4	2	5	5	1	4	3	3	3	2	4	3	4	1	4
0	1	0	3	2	1	2	0	0	0	0	9	9	0	0	0	0	0	1	0	1	0	0	0	0	0	7	.	.	.	.	.	.	6	5	3	3	5	4	2	5	4	2	4	3	3	3	3	2	2
0	1	0	3	2	1	3	0	0	1	0	9	9	0	0	0	0	0	1	0	1	0	0	0	0	0	7	.	.	.	.	.	.	5	5	2	4	4	5	1	5	4	4	2	3	2	4	1	4	2
0	1	0	3	2	0	2	0	0	0	0	9	9	0	0	0	0	0	1	0	1	0	0	0	0	0	7	.	.	.	.	.	.	5	5	3	3	4	5	1	4	4	4	2	5	5	2	3	5	5
0	1	0	3	2	0	2	0	0	0	0	9	9	0	0	0	0	0	1	0	1	0	0	0	0	0	7	.	.	.	.	.	.	5	4	2	4	5	4	2	5	5	5	1	2	4	3	3	2	5
0	1	0	3	2	1	3	0	0	1	0	9	9	0	0	0	0	0	1	0	1	0	0	0	0	0	7	.	.	.	.	.	.	5	5	3	3	5	5	1	5	5	1	5	3	4	3	3	1	1
0	1	0	3	2	1	3	0	0	1	0	9	9	0	0	0	0	0	1	0	1	0	0	0	0	0	7	.	.	.	.	.	.	5	5	1	5	5	5	1	5	0	5	1	2	4	4	2	1	4
0	1	0	3	2	0	3	0	0	1	0	9	9	0	0	0	0	0	1	0	1	0	0	0	0	0	7	.	.	.	.	.	.	13	5	3	3	5	5	1	5	5	3	3	3	2	2	1	3	2
0	1	0	3	2	1	2	0	0	0	0	9	9	0	0	0	0	0	1	0	1	0	0	0	0	0	7	.	.	.	.	.	.	7	5	3	3	5	5	1	5	5	1	5	3	4	3	3	1	1
0	1	0	3	2	1	2	0	0	0	0	9	9	0	0	0	0	0	1	0	1	0	0	0	0	0	7	.	.	.	.	.	.	7	0	4	2	5	5	1	5	1	1	5	2	4	4	4	3	2
0	1	0	3	2	1	2	0	0	0	0	9	9	0	0	0	0	0	1	0	1	0	0	0	0	0	7	.	.	.	.	.	.	7	5	5	1	5	4	2	5	3	1	5	1	5	3	4	3	1
0	1	0	3	2	1	2	0	0	0	0	9	9	0	0	0	0	0	1	0	1	0	0	0	0	0	7	.	.	.	.	.	.	7	4	3	3	4	4	2	4	0	1	5	2	3	3	3	1	2
0	1	0	3	2	1	2	0	0	0	0	9	9	0	0	0	0	0	1	0	1	0	0	0	0	0	7	.	.	.	.	.	.	7	5	4	2	5	5	1	5	3	3	3	3	3	3	3	3	3
0	1	0	3	2	1	2	0	0	0	0	9	9	0	0	0	0	0	1	0	1	0	0	0	0	0	7	.	.	.	.	.	.	7	5	4	2	5	5	1	5	0	2	4	1	4	2	3	2	1
0	1	0	3	2	0	3	0	0	1	0	9	9	0	0	0	0	0	1	0	1	0	0	0	0	0	7	.	.	.	.	.	.	13	0	3	3	4	5	1	5	3	1	5	1	1	3	4	1	1
0	1	0	3	2	1	3	0	0	1	0	9	9	0	0	0	0	0	1	0	1	0	0	0	0	0	7	.	.	.	.	.	.	8	5	3	3	5	4	2	5	1	5	1	4	1	3	4	3	1
0	1	0	3	2	0	2	0	0	0	0	9	9	0	0	0	0	0	1	0	1	0	0	0	0	0	7	.	.	.	.	.	.	6	4	1	5	5	4	2	4	3	2	4	3	2	3	3	2	4
0	1	0	3	2	1	2	0	0	0	0	9	9	0	0	0	0	0	1	0	1	0	0	0	0	0	7	.	.	.	.	.	.	2	5	5	1	4	5	1	5	4	4	2	4	3	3	3	4	3
0	1	0	3	2	0	3	0	0	1	0	9	9	0	0	0	0	0	1	0	1	0	0	0	0	0	7	.	.	.	.	.	.	13	5	3	3	5	5	1	5	4	4	2	4	4	4	4	4	4
0	1	0	3	2	0	3	0	0	1	0	9	9	0	0	0	0	0	1	0	1	0	0	0	0	0	7	.	.	.	.	.	.	1	5	3	3	5	5	1	5	4	1	5	1	5	3	4	2	4
0	1	0	3	2	0	3	0	0	1	0	9	9	0	0	0	0	0	1	0	1	0	0	0	0	0	7	.	.	.	.	.	.	12	5	1	5	5	5	1	5	3	3	3	4	4	3	4	1	3
0	1	0	3	2	1	3	0	0	1	0	9	9	0	0	0	0	0	1	0	1	0	0	0	0	0	7	.	.	.	.	.	.	3	5	3	3	5	5	1	5	5	1	5	3	4	3	3	1	1
0	1	0	3	2	1	3	0	0	1	0	9	9	0	0	0	0	0	1	0	1	0	0	0	0	0	7	.	.	.	.	.	.	3	4	1	5	4	5	1	5	5	3	3	4	4	2	3	3	4
0	1	0	3	2	1	1	0	1	0	0	9	9	0	0	0	0	0	1	0	1	0	0	0	0	0	7	.	.	.	.	.	.	3	5	4	2	5	5	1	5	3	4	2	1	1	3	1	2	2
0	1	0	3	2	1	3	0	0	1	0	9	9	0	0	0	0	0	1	0	1	0	0	0	0	0	7	.	.	.	.	.	.	3	5	4	2	5	4	2	5	3	3	3	3	2	4	3	3	4
0	1	0	3	2	1	3	0	0	1	0	9	9	0	0	0	0	0	1	0	1	0	0	0	0	0	7	.	.	.	.	.	.	3	5	1	5	5	1	5	5	2	5	1	2	2	4	2	4	2
0	1	0	3	2	1	3	0	0	1	0	9	9	0	0	0	0	0	1	0	1	0	0	0	0	0	7	.	.	.	.	.	.	3	4	3	3	5	4	2	5	4	3	3	2	4	3	3	2	2
0	1	0	3	2	1	2	0	0	0	0	9	9	0	0	0	0	0	1	0	1	0	0	0	0	0	7	.	.	.	.	.	.	3	5	3	3	4	5	1	5	5	4	2	4	4	4	3	4	3
0	1	0	3	2	1	2	0	0	0	0	9	9	0	0	0	0	0	1	0	1	0	0	0	0	0	7	.	.	.	.	.	.	3	5	2	4	5	5	1	5	4	4	2	3	4	3	3	4	4
0	1	0	3	2	1	3	0	0	1	0	9	9	0	0	0	0	0	1	0	1	0	0	0	0	0	7	.	.	.	.	.	.	3	5	1	5	5	5	1	5	5	1	5	3	3	2	3	3	1
0	1	0	3	2	1	3	0	0	1	0	9	9	0	0	0	0	0	1	0	1	0	0	0	0	0	7	.	.	.	.	.	.	3	5	3	3	5	5	1	5	0	1	5	2	4	4	2	1	2
0	1	0	3	2	0	2	0	0	0	0	9	9	0	0	0	0	0	1	0	1	0	0	0	0	0	7	.	.	.	.	.	.	3	5	3	3	5	4	2	4	4	3	3	3	3	2	2	3	4
0	1	0	3	2	1	2	0	0	0	0	9	9	0	0	0	0	0	1	0	1	0	0	0	0	0	7	.	.	.	.	.	.	3	4	4	2	4	5	1	4	3	5	1	3	4	2	2	3	1
0	1	0	3	2	1	3	0	0	1	0	9	9	0	0	0	0	0	1	0	1	0	0	0	0	0	7	.	.	.	.	.	.	3	5	2	4	5	4	2	5	5	5	1	2	2	4	1	4	2
0	1	0	3	2	1	3	0	0	1	0	9	9	0	0	0	0	0	1	0	1	0	0	0	0	0	7	.	.	.	.	.	.	3	5	4	2	5	5	1	5	2	2	4	1	4	2	3	1	1
0	1	0	3	2	1	2	0	0	0	0	9	9	0	0	0	0	0	1	0	1	0	0	0	0	0	7	.	.	.	.	.	.	3	4	4	2	5	5	1	5	3	4	2	3	3	4	3	4	4
0	1	0	3	2	0	3	0	0	1	0	9	9	0	0	0	0	0	1	0	1	0	0	0	0	0	7	.	.	.	.	.	.	5	5	1	5	5	5	1	5	5	1	5	1	1	1	5	1	1
0	1	0	3	2	1	3	0	0	1	0	9	9	0	0	0	0	0	1	0	1	0	0	0	0	0	7	.	.	.	.	.	.	2	5	1	5	5	4	2	5	5	5	1	2	3	4	3	2	5
0	1	0	3	2	1	2	0	0	0	0	9	9	0	0	0	0	0	1	0	1	0	0	0	0	0	7	.	.	.	.	.	.	2	5	1	5	5	4	2	5	3	3	3	3	5	4	3	2	5
0	1	0	3	2	-1	3	0	0	1	0	9	9	0	0	0	0	0	1	0	1	0	0	0	0	0	7	.	.	.	.	.	.	2	5	3	3	5	4	2	5	5	5	1	2	2	1	3	2	3
0	1	0	3	2	0	3	0	0	1	0	9	9	0	0	0	0	0	1	0	1	0	0	0	0	0	7	.	.	.	.	.	.	6	0	1	5	2	3	3	4	5	4	2	3	2	1	2	3	4
0	1	0	3	2	1	2	0	0	0	0	9	9	0	0	0	0	0	1	0	1	0	0	0	0	0	7	.	.	.	.	.	.	6	5	3	3	2	5	1	5	3	4	2	3	4	3	2	2	2
0	1	0	3	2	1	2	0	0	0	0	9	9	0	0	0	0	0	1	0	1	0	0	0	0	0	7	.	.	.	.	.	.	6	4	4	2	4	5	1	5	4	5	1	3	3	3	3	4	5
0	1	0	3	2	1	3	0	0	1	0	9	9	0	0	0	0	0	1	0	1	0	0	0	0	0	7	.	.	.	.	.	.	6	5	5	1	4	5	1	5	3	1	5	3	1	3	4	1	2
0	1	0	3	2	1	3	0	0	1	0	9	9	0	0	0	0	0	1	0	1	0	0	0	0	0	7	.	.	.	.	.	.	6	5	5	1	5	5	1	5	1	1	5	3	5	1	3	1	1
0	1	0	3	2	1	2	0	0	0	0	9	9	0	0	0	0	0	1	0	1	0	0	0	0	0	7	.	.	.	.	.	.	6	4	4	2	4	5	1	5	4	5	1	3	3	3	3	4	5
0	1	0	3	2	1	3	0	0	1	0	9	9	0	0	0	0	0	1	0	1	0	0	0	0	0	7	.	.	.	.	.	.	6	4	2	4	5	4	2	4	4	1	5	3	1	3	3	1	3
0	1	0	3	2	1	3	0	0	1	0	9	9	0	0	0	0	0	1	0	1	0	0	0	0	0	7	.	.	.	.	.	.	6	4	5	1	5	5	1	5	3	3	3	3	3	3	3	3	3
0	1	0	3	2	0	2	0	0	0	0	9	9	0	0	0	0	0	1	0	1	0	0	0	0	0	7	.	.	.	.	.	.	1	5	5	1	4	5	1	5	5	5	1	4	5	4	5	4	4
0	1	0	3	2	0	3	0	0	1	0	9	9	0	0	0	0	0	1	0	1	0	0	0	0	0	7	.	.	.	.	.	.	99	5	1	5	5	5	1	5	4	5	1	5	5	5	5	5	1
0	1	0	3	2	1	3	0	0	1	0	9	9	0	0	0	0	0	1	0	1	0	0	0	0	0	7	.	.	.	.	.	.	2	5	3	3	5	5	1	5	5	5	1	5	5	4	4	5	3
0	1	0	3	2	1	2	0	0	0	0	9	9	0	0	0	0	0	1	0	1	0	0	0	0	0	7	.	.	.	.	.	.	2	5	3	3	5	4	2	5	4	5	1	3	3	2	2	2	2
0	1	0	3	2	1	3	0	0	1	0	9	9	0	0	0	0	0	1	0	1	0	0	0	0	0	7	.	.	.	.	.	.	2	5	2	4	5	5	1	5	4	5	1	0	2	2	2	2	5
0	1	0	3	2	1	2	0	0	0	0	9	9	0	0	0	0	0	1	0	1	0	0	0	0	0	7	.	.	.	.	.	.	2	5	1	5	5	5	1	5	5	5	1	3	5	1	5	5	1
0	1	0	3	2	1	3	0	0	1	0	9	9	0	0	0	0	0	1	0	1	0	0	0	0	0	7	.	.	.	.	.	.	2	5	2	4	5	2	4	5	0	5	1	5	3	3	3	3	4
0	1	0	3	2	1	3	0	0	1	0	9	9	0	0	0	0	0	1	0	1	0	0	0	0	0	7	.	.	.	.	.	.	2	5	2	4	4	5	1	5	0	1	5	2	3	4	4	3	1
0	1	0	3	2	0	3	0	0	1	0	9	9	0	0	0	0	0	1	0	1	0	0	0	0	0	7	.	.	.	.	.	.	-1	4	2	4	3	4	2	3	4	2	4	3	4	3	2	1	2
0	1	0	3	2	1	2	0	0	0	0	9	9	0	0	0	0	0	1	0	1	0	0	0	0	0	7	.	.	.	.	.	.	-1	4	5	1	4	5	1	5	3	4	2	3	3	3	3	5	4
0	1	0	3	2	1	3	0	0	1	0	9	9	0	0	0	0	0	1	0	1	0	0	0	0	0	7	.	.	.	.	.	.	-1	5	3	3	5	4	2	5	1	0	0	0	1	5	5	0	1
0	1	0	3	2	1	2	0	0	0	0	9	9	0	0	0	0	0	1	0	1	0	0	0	0	0	7	.	.	.	.	.	.	-1	0	4	2	4	4	2	4	1	1	5	2	2	2	2	2	2
0	1	0	3	2	0	3	0	0	1	0	9	9	0	0	0	0	0	1	0	1	0	0	0	0	0	7	.	.	.	.	.	.	-1	5	3	3	5	5	1	5	0	5	1	5	5	5	1	5	1
0	1	0	3	2	1	2	0	0	0	0	9	9	0	0	0	0	0	1	0	1	0	0	0	0	0	7	.	.	.	.	.	.	-1	5	3	3	5	5	1	5	4	4	2	3	4	4	3	3	3
0	1	0	3	2	1	3	0	0	1	0	9	9	0	0	0	0	0	1	0	1	0	0	0	0	0	7	.	.	.	.	.	.	-1	5	2	4	5	5	1	5	0	5	1	3	5	3	0	4	3
0	1	0	3	2	0	2	0	0	0	0	9	9	0	0	0	0	0	1	0	1	0	0	0	0	0	7	.	.	.	.	.	.	-1	4	3	3	4	5	1	4	3	4	2	3	3	2	3	3	4
0	1	0	3	2	1	3	0	0	1	0	9	9	0	0	0	0	0	1	0	1	0	0	0	0	0	7	.	.	.	.	.	.	-1	5	3	3	5	5	1	5	4	5	1	3	4	3	4	2	2
0	1	0	3	2	1	3	0	0	1	0	9	9	0	0	0	0	0	1	0	1	0	0	0	0	0	7	.	.	.	.	.	.	-1	5	2	4	5	5	1	5	4	4	2	3	3	4	3	3	4
0	1	0	3	2	1	3	0	0	1	0	9	9	0	0	0	0	0	1	0	1	0	0	0	0	0	7	.	.	.	.	.	.	-1	4	3	3	4	4	2	4	4	1	5	2	3	3	3	3	2
0	1	0	3	2	1	2	0	0	0	0	9	9	0	0	0	0	0	1	0	1	0	0	0	0	0	7	.	.	.	.	.	.	-1	4	4	2	4	4	2	5	4	4	2	3	4	3	3	3	4
0	1	0	3	2	0	3	0	0	1	0	9	9	0	0	0	0	0	1	0	1	0	0	0	0	0	7	.	.	.	.	.	.	-1	4	4	2	4	4	2	5	4	4	2	3	4	3	3	3	4
0	1	0	3	2	1	2	0	0	0	0	9	9	0	0	0	0	0	1	0	1	0	0	0	0	0	7	.	.	.	.	.	.	-1	5	3	3	5	5	1	5	4	5	1	3	4	3	3	3	4
0	1	0	3	2	0	2	0	0	0	0	9	9	0	0	0	0	0	1	0	1	0	0	0	0	0	7	.	.	.	.	.	.	-1	5	2	4	5	5	1	5	5	3	3	5	5	5	2	2	2
0	1	0	3	2	0	3	0	0	1	0	9	9	0	0	0	0	0	1	0	1	0	0	0	0	0	7	.	.	.	.	.	.	-1	5	4	2	4	5	1	5	0	1	5	4	4	2	3	1	5
0	1	0	3	2	0	3	0	0	1	0	9	9	0	0	0	0	0	1	0	1	0	0	0	0	0	7	.	.	.	.	.	.	-1	4	3	3	3	3	3	3	4	5	1	1	2	2	2	1	3
0	1	0	3	2	1	2	0	0	0	0	9	9	0	0	0	0	0	1	0	1	0	0	0	0	0	7	.	.	.	.	.	.	-1	5	5	1	5	5	1	5	4	5	1	3	3	4	4	2	3
0	1	0	3	2	1	3	0	0	1	0	9	9	0	0	0	0	0	1	0	1	0	0	0	0	0	7	.	.	.	.	.	.	-1	4	3	3	5	5	1	5	4	5	1	5	3	4	2	4	4
0	1	0	3	2	1	1	0	1	0	0	9	9	0	0	0	0	0	1	0	1	0	0	0	0	0	7	.	.	.	.	.	.	1	4	3	3	4	4	2	4	4	4	2	3	2	2	3	3	3
0	1	0	3	2	0	2	0	0	0	0	9	9	0	0	0	0	0	1	0	1	0	0	0	0	0	7	.	.	.	.	.	.	1	5	3	3	5	5	1	5	5	4	2	3	3	3	3	3	5
0	1	0	3	2	1	3	0	0	1	0	9	9	0	0	0	0	0	1	0	1	0	0	0	0	0	7	.	.	.	.	.	.	2	5	3	3	5	5	1	5	4	5	1	3	3	4	3	3	1
0	1	0	3	2	0	2	0	0	0	0	9	9	0	0	0	0	0	1	0	1	0	0	0	0	0	7	.	.	.	.	.	.	2	5	1	5	5	5	1	5	4	4	2	3	3	3	3	3	3
0	1	0	3	2	0	2	0	0	0	0	9	9	0	0	0	0	0	1	0	1	0	0	0	0	0	7	.	.	.	.	.	.	6	4	4	2	5	5	1	5	4	5	1	3	2	2	2	3	2
0	1	0	3	2	0	3	0	0	1	0	9	9	0	0	0	0	0	1	0	1	0	0	0	0	0	7	.	.	.	.	.	.	7	5	3	3	4	4	2	5	4	2	4	3	4	2	3	3	2
0	1	0	3	2	0	3	0	0	1	0	9	9	0	0	0	0	0	1	0	1	0	0	0	0	0	7	.	.	.	.	.	.	6	0	4	2	3	4	2	4	4	3	3	3	3	3	3	3	5
0	1	0	3	2	1	2	0	0	0	0	9	9	0	0	0	0	0	1	0	1	0	0	0	0	0	7	.	.	.	.	.	.	3	5	1	5	5	5	1	5	5	3	3	3	2	2	2	4	3
0	1	0	3	2	1	2	0	0	0	0	9	9	0	0	0	0	0	1	0	1	0	0	0	0	0	7	.	.	.	.	.	.	5	5	5	1	1	5	1	5	4	4	2	3	4	2	2	3	3
0	1	0	3	2	0	3	0	0	1	0	9	9	0	0	0	0	0	1	0	1	0	0	0	0	0	7	.	.	.	.	.	.	1	0	5	1	4	5	1	3	3	2	4	4	5	3	3	4	3
0	1	0	3	2	0	3	0	0	1	0	9	9	0	0	0	0	0	1	0	1	0	0	0	0	0	7	.	.	.	.	.	.	6	0	4	2	5	5	1	5	4	3	3	3	3	4	3	1	2
0	1	0	3	2	0	3	0	0	1	0	9	9	0	0	0	0	0	1	0	1	0	0	0	0	0	7	.	.	.	.	.	.	1	4	1	5	5	5	1	5	3	3	3	4	4	4	4	1	1
0	1	0	3	2	0	2	0	0	0	0	9	9	0	0	0	0	0	1	0	1	0	0	0	0	0	7	.	.	.	.	.	.	2	5	1	5	5	1	5	1	4	5	1	1	4	1	1	2	5
0	1	0	3	2	1	3	0	0	1	0	9	9	0	0	0	0	0	1	0	1	0	0	0	0	0	7	.	.	.	.	.	.	6	5	2	4	5	5	1	5	3	2	4	2	2	4	2	3	2
0	1	0	3	2	1	2	0	0	0	0	9	9	0	0	0	0	0	1	0	1	0	0	0	0	0	7	.	.	.	.	.	.	6	5	3	3	5	5	1	5	2	3	3	3	5	4	4	1	1
0	1	0	3	2	1	2	0	0	0	0	9	9	0	0	0	0	0	1	0	1	0	0	0	0	0	7	.	.	.	.	.	.	13	0	5	1	5	5	1	5	5	5	1	4	5	4	1	2	2
0	1	0	3	2	1	4	0	0	0	1	9	9	0	0	0	0	0	1	0	1	0	0	0	0	0	7	.	.	.	.	.	.	10	5	3	3	3	5	1	5	3	1	5	3	3	3	2	3	3
0	1	0	3	2	1	3	0	0	1	0	9	9	0	0	0	0	0	1	0	1	0	0	0	0	0	7	.	.	.	.	.	.	5	5	2	4	5	5	1	5	5	5	1	4	3	3	2	4	3
0	1	0	3	2	0	2	0	0	0	0	9	9	0	0	0	0	0	1	0	1	0	0	0	0	0	7	.	.	.	.	.	.	6	5	5	1	5	5	1	5	4	5	1	3	3	3	1	2	4
0	1	0	3	2	1	3	0	0	1	0	9	9	0	0	0	0	0	1	0	1	0	0	0	0	0	7	.	.	.	.	.	.	3	5	1	5	5	5	1	5	3	1	5	5	5	4	1	1	1
0	1	0	3	2	1	3	0	0	1	0	9	9	0	0	0	0	0	1	0	1	0	0	0	0	0	7	.	.	.	.	.	.	5	5	5	1	5	5	1	5	4	5	1	3	4	2	1	2	2
0	1	0	3	2	1	3	0	0	1	0	9	9	0	0	0	0	0	1	0	1	0	0	0	0	0	7	.	.	.	.	.	.	2	4	2	4	3	5	1	5	3	4	2	3	4	2	1	4	2
0	1	0	3	2	1	3	0	0	1	0	9	9	0	0	0	0	0	1	0	1	0	0	0	0	0	7	.	.	.	.	.	.	2	5	3	3	5	5	1	5	5	5	1	5	5	3	3	3	4
0	1	0	3	2	0	2	0	0	0	0	9	9	0	0	0	0	0	1	0	1	0	0	0	0	0	7	.	.	.	.	.	.	2	5	1	5	5	4	2	5	5	1	5	2	5	1	5	1	1
0	1	0	3	2	1	3	0	0	1	0	9	9	0	0	0	0	0	1	0	1	0	0	0	0	0	7	.	.	.	.	.	.	2	5	2	4	5	4	2	4	3	0	0	4	3	2	3	3	3
0	1	0	3	2	0	3	0	0	1	0	9	9	0	0	0	0	0	1	0	1	0	0	0	0	0	7	.	.	.	.	.	.	3	5	3	3	4	5	1	5	5	3	3	3	4	3	4	2	2
[truncated: 109 more columns]
